# Supplementary material for: N-(3,5-Dimethyl­phen­yl)-2,4-dimethyl­benzene­sulfonamide
Source: Acta Crystallogr Sect E Struct Rep Online. 2009 Nov 28;65(Pt 12):o3275. doi: 10.1107/S1600536809050740 (PMC2972036; doi:10.1107/S1600536809050740)
Supplement: Supplementary file 2 [file e-65-o3275-Isup2.hkl]

# 
# h,k,l, Fc-squared, Fo-squared, sigma(Fo-squared) and status flag 
# 
data_I
_shelx_title ' S67 C2/C' 
_shelx_refln_list_code          4 
_shelx_F_calc_maximum      402.28 
_exptl_crystal_F_000      1232.00 
_reflns_d_resolution_high  0.8302 
 
loop_ 
 _symmetry_equiv_pos_as_xyz 
 'x, y, z' 
 '-x, y, -z+1/2' 
 'x+1/2, y+1/2, z' 
 '-x+1/2, y+1/2, -z+1/2' 
 '-x, -y, -z' 
 'x, -y, z-1/2' 
 '-x+1/2, -y+1/2, -z' 
 'x+1/2, -y+1/2, z-1/2' 
 
_cell_length_a    23.4900 
_cell_length_b     8.1528 
_cell_length_c    16.5440 
_cell_angle_alpha  90.000 
_cell_angle_beta  102.690 
_cell_angle_gamma  90.000 
 
_shelx_F_squared_multiplier     1.000 
 
loop_ 
 _refln_index_h 
 _refln_index_k 
 _refln_index_l 
 _refln_F_squared_calc 
 _refln_F_squared_meas 
 _refln_F_squared_sigma 
 _refln_observed_status 
   4   0   0     1124.11     1230.78     12.25 o 
   6   0   0   106482.20   105181.68    378.03 o 
   8   0   0    20370.80    22375.84    177.31 o 
  10   0   0      126.75      124.77      8.56 o 
  12   0   0    12190.22    13907.25    171.83 o 
  14   0   0     2936.89     3417.09     54.74 o 
  16   0   0      626.47      603.16     30.71 o 
  18   0   0      155.18      152.54     24.70 o 
  20   0   0     2335.98     2297.25     57.38 o 
  22   0   0       83.92       79.24     25.05 o 
  24   0   0       36.56       61.76     24.08 o 
  26   0   0      196.23      203.09     28.41 o 
   1   1   0    37056.11    36809.96    330.39 o 
   3   1   0       20.97       14.25      7.12 o 
   5   1   0      179.96      361.24    108.13 o 
   7   1   0       70.53      110.65      8.44 o 
   9   1   0     3839.61     3459.60     20.76 o 
  11   1   0      221.86      236.15      5.62 o 
  13   1   0     3118.36     3311.46     39.58 o 
  15   1   0      939.60      953.51     14.84 o 
  17   1   0      798.26      906.12     25.46 o 
  19   1   0     1270.24     1146.09     29.29 o 
  21   1   0      443.31      416.16     24.38 o 
  23   1   0       38.12        1.34     16.73 o 
  25   1   0      152.75      165.11     20.80 o 
  27   1   0        2.83      -17.94     17.94 o 
   0   2   0    92242.94    86944.96    307.02 o 
   2   2   0      596.62      704.79      8.08 o 
   4   2   0      661.50      758.80      8.19 o 
   6   2   0       41.88       62.12      4.80 o 
   8   2   0     1667.39     1472.04     12.05 o 
  10   2   0      265.36      327.76      8.43 o 
  12   2   0      676.24      974.33     11.48 o 
  14   2   0      679.54      753.63     13.31 o 
  16   2   0      905.59     1008.21     42.62 o 
  18   2   0       39.33       18.33     15.48 o 
  20   2   0     1545.45     1459.34     33.36 o 
  22   2   0        4.18      -14.38     16.72 o 
  24   2   0        7.39      -16.94     16.94 o 
  26   2   0       32.32        3.76     17.01 o 
   1   3   0     6883.85     6718.81     28.55 o 
   3   3   0     2951.20     2657.16     24.62 o 
   5   3   0     1331.50     1663.00     19.48 o 
   7   3   0     1995.23     2192.73     26.43 o 
   9   3   0     5446.62     5368.40     60.15 o 
  11   3   0      880.04      776.26     10.53 o 
  13   3   0      581.53      606.54     29.84 o 
  15   3   0      257.05      243.18     13.87 o 
  17   3   0      271.22      275.70     14.66 o 
  19   3   0      879.54      872.61     21.86 o 
  21   3   0      704.76      670.47     29.21 o 
  23   3   0        1.71        3.97     17.33 o 
  25   3   0       96.57      120.19     20.13 o 
   0   4   0     2361.75     2322.58     34.49 o 
   2   4   0       53.66       14.42      3.90 o 
   4   4   0        9.61        1.58      4.66 o 
   6   4   0      496.79      495.14     12.09 o 
   8   4   0        3.95       -1.03      6.05 o 
  10   4   0      110.41      140.40      8.94 o 
  12   4   0      206.18      244.21     10.16 o 
  14   4   0      360.72      321.43     19.01 o 
  16   4   0      380.80      380.89     33.86 o 
  18   4   0        7.57       -4.61     16.81 o 
  20   4   0     1715.64     1764.17     38.53 o 
  22   4   0        0.23        1.17     19.71 o 
  24   4   0       43.56       29.78     20.71 o 
   1   5   0      629.98      575.64     19.13 o 
   3   5   0       90.56       80.29     10.94 o 
   5   5   0      848.19      948.47     18.32 o 
   7   5   0      264.33      167.49      9.34 o 
   9   5   0        5.27       11.51      8.56 o 
  11   5   0      108.29      126.95      9.53 o 
  13   5   0      145.08      133.46     11.77 o 
  15   5   0        2.64        0.18     15.16 o 
  17   5   0       71.40       51.01     16.55 o 
  19   5   0      222.55      188.65     19.96 o 
  21   5   0      301.43      242.33     22.26 o 
  23   5   0       11.49       -7.65     17.91 o 
   0   6   0        3.36        5.23     21.62 o 
   2   6   0        8.80       10.76     15.54 o 
   4   6   0       32.76       34.39     12.69 o 
   6   6   0       12.10        8.22     12.02 o 
   8   6   0        4.13       -6.24     11.77 o 
  10   6   0      190.98      176.87     14.31 o 
  12   6   0      189.43      207.04     14.30 o 
  14   6   0       79.47       85.74     27.91 o 
  16   6   0        1.75        0.66     26.54 o 
  18   6   0      396.83      387.09     37.96 o 
  20   6   0       41.66       54.66     28.77 o 
   1   7   0      165.52      147.11     20.80 o 
   3   7   0       14.35       35.25     22.29 o 
   5   7   0      257.54      232.91     15.43 o 
   7   7   0      478.51      414.84     17.91 o 
   9   7   0       39.06       43.47     14.41 o 
  11   7   0        8.43       -2.81     12.83 o 
  13   7   0      150.04      106.25     17.31 o 
  15   7   0       25.11      -14.52     27.77 o 
  17   7   0       35.73      -22.50     31.84 o 
  19   7   0      189.04      129.75     29.76 o 
   0   8   0      311.67      373.40     36.57 o 
   2   8   0      506.35      535.26     28.04 o 
   4   8   0      101.19       94.09     19.92 o 
   6   8   0       15.95        6.80     18.08 o 
   8   8   0      264.70      265.53     17.93 o 
  10   8   0      203.41      220.82     17.17 o 
  12   8   0        0.02       11.38     17.09 o 
  14   8   0       37.73       11.88     21.75 o 
  16   8   0      209.29      170.67     29.83 o 
   1   9   0      155.37      133.23     25.17 o 
   3   9   0      152.17      142.72     21.68 o 
   5   9   0        9.02       -9.44     22.50 o 
   7   9   0       96.70       88.09     34.34 o 
   9   9   0      201.66      192.74     22.08 o 
  11   9   0        1.53       -5.61     14.66 o 
 -27   1   1       24.45      -39.07     39.07 o 
 -25   1   1      114.69       65.51     18.31 o 
 -23   1   1       74.17       70.39     16.37 o 
 -21   1   1        9.00       -3.26     15.86 o 
 -19   1   1       70.30       75.87     15.81 o 
 -17   1   1      212.32      234.36     17.61 o 
 -15   1   1       20.98       19.96      9.79 o 
 -13   1   1      330.67      443.57     13.64 o 
 -11   1   1      294.68      260.75      7.04 o 
  -9   1   1     1168.92     1150.57      9.74 o 
  -7   1   1        8.58        7.39      7.42 o 
  -5   1   1     1829.87     1814.28     13.70 o 
  -3   1   1      533.40      478.65      4.57 o 
  -1   1   1    13666.99    12924.59    170.59 o 
   3   1   1     1660.58     1569.99     19.93 o 
   5   1   1    18295.88    18354.28    282.17 o 
   7   1   1     3773.37     3835.46     56.79 o 
   9   1   1     3441.82     3993.78     27.79 o 
  11   1   1     1284.30     1435.53     13.97 o 
  13   1   1       52.34       79.62     16.11 o 
  15   1   1        0.06       -4.31      8.59 o 
  17   1   1       66.72       33.37     13.99 o 
  19   1   1       74.88       38.53     16.06 o 
  21   1   1        3.03        3.03     14.87 o 
  23   1   1        0.06        2.08     16.18 o 
  25   1   1        0.08       -1.36     17.92 o 
  27   1   1        1.23      -11.59     20.24 o 
 -26   2   1        2.91      -34.35     34.35 o 
 -24   2   1        5.83      -14.79     14.79 o 
 -22   2   1      395.62      384.65     33.80 o 
 -20   2   1       84.05       77.82     16.50 o 
 -18   2   1      644.02      645.52     55.28 o 
 -16   2   1        9.67        0.97      9.61 o 
 -14   2   1        0.46       -0.30      9.47 o 
 -12   2   1        7.04        3.29      7.18 o 
 -10   2   1     3506.95     3660.59     29.84 o 
  -8   2   1      475.47      423.90     13.62 o 
  -6   2   1      846.15      731.98      9.99 o 
  -4   2   1    41398.68    40722.05     83.62 o 
  -2   2   1      976.13     1016.26      8.72 o 
   0   2   1    31014.69    30522.86     99.10 o 
   2   2   1     6367.51     6163.71     28.23 o 
   4   2   1     1015.91      907.55      8.61 o 
   6   2   1     7259.20     6959.75     31.31 o 
   8   2   1      113.92       78.78      5.37 o 
  10   2   1      222.79      184.34      9.95 o 
  12   2   1      478.12      439.97     11.65 o 
  14   2   1     2025.15     1980.57     20.22 o 
  16   2   1      631.48      624.81     21.60 o 
  18   2   1      169.02      168.11     17.64 o 
  20   2   1      131.66      154.32     36.19 o 
  22   2   1      133.12      113.81     17.53 o 
  24   2   1       11.06       30.07     27.96 o 
  26   2   1       15.45      -15.39     16.32 o 
 -25   3   1       52.06       -1.46     29.54 o 
 -23   3   1      232.94      213.86     21.47 o 
 -21   3   1      332.72      301.91     16.50 o 
 -19   3   1     1489.61     1448.97     38.17 o 
 -17   3   1      523.48      535.17     17.03 o 
 -15   3   1      869.77      951.34     19.54 o 
 -13   3   1     3258.11     3197.03     22.06 o 
 -11   3   1      337.62      299.20      7.96 o 
  -9   3   1      919.42      827.45      9.58 o 
  -7   3   1     6125.49     6421.85     48.76 o 
  -5   3   1     3981.44     4355.48     57.58 o 
  -3   3   1     2279.40     1879.08     20.86 o 
  -1   3   1      108.61       50.71      4.91 o 
   1   3   1     5501.86     5557.79     76.06 o 
   3   3   1     1920.04     1862.68     11.75 o 
   5   3   1       25.25       54.31      4.37 o 
   7   3   1      102.58      104.35      5.54 o 
   9   3   1      480.94      570.86      9.15 o 
  11   3   1      372.81      552.77      9.94 o 
  13   3   1      420.91      429.69     26.11 o 
  15   3   1     1107.50     1055.15     24.73 o 
  17   3   1      701.37      657.24     22.43 o 
  19   3   1     1753.03     1773.65     50.27 o 
  21   3   1       30.46       46.11     21.72 o 
  23   3   1      161.42      197.30     21.62 o 
  25   3   1      361.32      416.76     60.75 o 
 -24   4   1        3.51      -10.15     16.69 o 
 -22   4   1      209.53      185.47     36.79 o 
 -20   4   1       14.37        7.22     17.82 o 
 -18   4   1     1280.26     1266.55     49.19 o 
 -16   4   1       25.37       22.63     15.62 o 
 -14   4   1       64.35       46.81     14.60 o 
 -12   4   1      396.09      378.18     15.06 o 
 -10   4   1     1483.02     1300.83     19.36 o 
  -8   4   1     1098.89     1178.54     17.24 o 
  -6   4   1     1892.09     1781.61     20.99 o 
  -4   4   1     2785.84     2539.92     25.29 o 
  -2   4   1      317.07      308.87      7.07 o 
   0   4   1     1772.54     1729.22     15.23 o 
   2   4   1       44.46       38.45      4.27 o 
   4   4   1       32.77       27.09      5.09 o 
   6   4   1        5.85        0.59      4.96 o 
   8   4   1       59.30       36.13      7.29 o 
  10   4   1       51.57       27.55      7.61 o 
  12   4   1      387.42      398.59     11.23 o 
  14   4   1     1999.34     1964.59     42.88 o 
  16   4   1     1462.59     1498.69     32.51 o 
  18   4   1      127.16      131.22     32.31 o 
  20   4   1       56.25       70.32     42.72 o 
  22   4   1      498.23      563.43     27.27 o 
  24   4   1       45.58       73.23     21.09 o 
 -23   5   1      140.83      141.80     19.46 o 
 -21   5   1       82.16       57.98     17.10 o 
 -19   5   1      294.33      277.71     22.80 o 
 -17   5   1       23.56       21.47     15.43 o 
 -15   5   1       65.96       51.96     14.75 o 
 -13   5   1     1192.76     1206.15     32.69 o 
 -11   5   1       45.19       43.42      8.88 o 
  -9   5   1     2670.75     2595.95     27.86 o 
  -7   5   1     1144.66     1122.57     14.11 o 
  -5   5   1     2227.61     2307.51     36.53 o 
  -3   5   1     4261.10     3970.28     27.76 o 
  -1   5   1     2349.39     2287.19     94.23 o 
   1   5   1      702.78      764.32     34.65 o 
   3   5   1      320.92      273.52     12.69 o 
   5   5   1     1158.71     1147.61     19.15 o 
   7   5   1      901.74      770.77     18.03 o 
   9   5   1       73.27       63.27      8.93 o 
  11   5   1        0.85        1.23      8.81 o 
  13   5   1      983.26      878.19     35.66 o 
  15   5   1     1442.91     1484.34     32.91 o 
  17   5   1      381.63      374.16     22.04 o 
  19   5   1      278.72      249.64     22.48 o 
  21   5   1        9.51        7.16     17.39 o 
  23   5   1       67.28       55.78     19.06 o 
 -22   6   1       52.89       91.88     30.11 o 
 -20   6   1      109.21      173.77     31.44 o 
 -18   6   1      261.64      301.08     34.78 o 
 -16   6   1      141.05      166.02     28.47 o 
 -14   6   1       27.05        7.77     26.45 o 
 -12   6   1      430.41      425.88     16.28 o 
 -10   6   1     2600.92     2639.62     31.19 o 
  -8   6   1     2211.40     2130.71     31.18 o 
  -6   6   1      567.05      599.11     18.71 o 
  -4   6   1     4065.68     4077.82     45.29 o 
  -2   6   1     7140.74     6914.41    241.47 o 
   0   6   1     2402.28     2179.68     35.01 o 
   2   6   1       41.38       37.29     21.01 o 
   4   6   1     2037.55     1826.92     30.91 o 
   6   6   1     2826.72     2713.40     30.87 o 
   8   6   1      320.79      324.22     15.76 o 
  10   6   1        5.64       -1.64     12.57 o 
  12   6   1      753.44      704.21     19.46 o 
  14   6   1     1263.77     1304.87     48.06 o 
  16   6   1     1298.56     1357.70     50.62 o 
  18   6   1       68.19       73.52     26.60 o 
  20   6   1       10.96       -6.26     26.71 o 
 -19   7   1       35.34      -22.89     29.05 o 
 -17   7   1        9.46      -18.57     24.26 o 
 -15   7   1       31.72       15.78     25.00 o 
 -13   7   1       42.41       39.78     14.59 o 
 -11   7   1        3.35      -12.25     12.48 o 
  -9   7   1     1119.77     1083.63     24.24 o 
  -7   7   1      472.00      480.12     18.44 o 
  -5   7   1       72.65       49.53     17.26 o 
  -3   7   1     1182.23     1187.33     46.63 o 
  -1   7   1     4597.57     4493.36     76.02 o 
   1   7   1      833.82      826.74     28.32 o 
   3   7   1      260.82      259.23     25.94 o 
   5   7   1     3145.09     3215.34     54.20 o 
   7   7   1     1309.84     1307.40     25.48 o 
   9   7   1      357.37      330.24     18.46 o 
  11   7   1      827.85      809.89     23.12 o 
  13   7   1      813.86      791.68     43.26 o 
  15   7   1       70.61       71.94     28.49 o 
  17   7   1       12.13       35.24     30.82 o 
  19   7   1        0.23       51.75     34.16 o 
 -16   8   1       55.65       22.85     21.73 o 
 -14   8   1      144.71      129.76     30.48 o 
 -12   8   1       59.94       94.74     16.09 o 
 -10   8   1       93.15      118.09     15.51 o 
  -8   8   1        0.03        4.68     25.51 o 
  -6   8   1      270.48      269.31     22.49 o 
  -4   8   1      284.07      311.52     24.03 o 
  -2   8   1      501.69      562.40     45.47 o 
   0   8   1        4.70      -11.05     20.44 o 
   2   8   1       44.98       16.71     20.19 o 
   4   8   1       78.88       86.13     20.47 o 
   6   8   1      121.64      142.15     16.57 o 
   8   8   1        0.06       -6.44     15.79 o 
  10   8   1        1.03      -10.85     13.44 o 
  12   8   1       31.90       23.72     16.37 o 
  14   8   1        0.09      -15.51     26.72 o 
 -11   9   1      124.01      181.33     27.16 o 
  -9   9   1      116.21       72.45     20.12 o 
  -7   9   1       26.82        9.79     19.75 o 
  -5   9   1      110.62      141.05     28.59 o 
  -3   9   1      210.36      205.40     29.59 o 
  -1   9   1      210.13      211.86     25.00 o 
   1   9   1        0.13       -7.63     22.74 o 
   3   9   1        0.19       -3.82     18.53 o 
   5   9   1       91.41       83.95     25.14 o 
   7   9   1      243.23      266.25     24.26 o 
   9   9   1       18.67       14.95     15.19 o 
 -28   0   2      218.38      180.61     33.26 o 
 -26   0   2       33.16       21.73     20.81 o 
 -24   0   2       26.29       25.18     23.09 o 
 -22   0   2     1420.41     1556.00     50.92 o 
 -20   0   2      698.99      584.53     33.58 o 
 -18   0   2     2176.47     2337.60     52.80 o 
 -16   0   2     2733.29     3057.49     54.40 o 
 -14   0   2     6282.98     6425.17     71.24 o 
 -12   0   2     3518.01     3820.32     41.37 o 
 -10   0   2     2622.80     2775.12     15.48 o 
  -8   0   2      832.72      643.06      7.83 o 
  -6   0   2      343.92      523.70     25.91 o 
  -4   0   2    36969.98    36113.00    223.74 o 
  -2   0   2    33183.56    33021.86    556.25 o 
   2   0   2     2149.29     2187.03     23.70 o 
   4   0   2   161825.78   156527.91   1352.17 o 
   6   0   2   104405.46   103892.16    533.47 o 
   8   0   2      933.16     1016.91     19.36 o 
  10   0   2    22534.37    24604.79     64.85 o 
  12   0   2    15088.84    14610.09    145.49 o 
  14   0   2     4578.08     5627.72     37.89 o 
  16   0   2      212.91      210.75     23.33 o 
  18   0   2      600.09      633.27     35.01 o 
  20   0   2      948.08      943.46     42.40 o 
  22   0   2      206.97      253.25     28.21 o 
  24   0   2        8.25       26.99     23.94 o 
  26   0   2        0.00       18.48     23.10 o 
 -27   1   2       26.02       29.45     19.63 o 
 -25   1   2      196.76      206.62     20.78 o 
 -23   1   2      200.46      233.51     20.21 o 
 -21   1   2       52.53       11.11     14.89 o 
 -19   1   2      168.09       95.36     15.89 o 
 -17   1   2        2.92       -0.82     14.02 o 
 -15   1   2     3095.01     2801.32     26.15 o 
 -13   1   2     6323.50     6584.94     55.55 o 
 -11   1   2     3072.18     3466.00     35.14 o 
  -9   1   2     2312.10     2600.45     12.01 o 
  -7   1   2      334.41      259.41      6.48 o 
  -5   1   2    22921.35    21582.73     74.11 o 
  -3   1   2    33552.83    33222.82    110.02 o 
   1   1   2     9274.22     8999.46     39.96 o 
   3   1   2    21172.65    20829.39    108.45 o 
   5   1   2      339.81      334.34      8.44 o 
   7   1   2      249.28      250.49      8.53 o 
   9   1   2    16721.04    17714.51     47.06 o 
  11   1   2      722.50      889.41     17.81 o 
  13   1   2      521.18      474.31     18.03 o 
  15   1   2      424.68      314.27     17.30 o 
  17   1   2       29.22       21.23     13.64 o 
  19   1   2        0.16      -14.36     15.61 o 
  21   1   2      726.36      728.49     27.80 o 
  23   1   2      206.09      255.61     24.81 o 
  25   1   2        4.92       30.17     16.69 o 
 -26   2   2       25.17      -22.24     22.24 o 
 -24   2   2       75.45       50.68     16.31 o 
 -22   2   2      377.36      421.47     23.10 o 
 -20   2   2     1188.17     1064.34     22.91 o 
 -18   2   2      476.79      451.94     16.65 o 
 -16   2   2     2525.63     2443.99     27.83 o 
 -14   2   2     2009.90     2116.10     24.66 o 
 -12   2   2     3386.31     3357.51     32.38 o 
 -10   2   2       15.98       19.84      5.56 o 
  -8   2   2        3.46        1.21      3.92 o 
  -6   2   2     3461.41     3344.11     14.35 o 
  -4   2   2      272.82      163.65      4.61 o 
  -2   2   2     5460.73     5173.64     36.88 o 
   0   2   2    42721.42    43159.51    501.73 o 
   2   2   2    13006.89    13456.24     68.37 o 
   4   2   2     3300.35     3252.89     33.11 o 
   6   2   2      448.57      293.64      6.84 o 
   8   2   2        0.02        5.20      4.70 o 
  10   2   2       44.31       32.67      4.81 o 
  12   2   2      137.13       88.54     10.63 o 
  14   2   2     1973.28     1846.95     37.26 o 
  16   2   2      449.83      426.14     19.16 o 
  18   2   2       37.58       10.69     14.47 o 
  20   2   2      829.98      792.35     27.90 o 
  22   2   2      232.66      265.80     20.75 o 
  24   2   2        8.60       33.99     16.59 o 
  26   2   2        5.76       30.89     15.74 o 
 -25   3   2      100.33      100.20     31.74 o 
 -23   3   2      445.79      412.31     24.09 o 
 -21   3   2       36.04       13.95     12.96 o 
 -19   3   2       23.59       13.90     12.24 o 
 -17   3   2      868.90      844.22     19.65 o 
 -15   3   2     1653.34     1602.98     23.27 o 
 -13   3   2     4604.24     4786.08     29.44 o 
 -11   3   2      138.28      110.52      5.97 o 
  -9   3   2     1089.16     1202.80     24.54 o 
  -7   3   2     6563.55     5909.26     26.73 o 
  -5   3   2     3993.27     4128.11     41.11 o 
  -3   3   2      121.61       81.31      4.73 o 
  -1   3   2    11242.06    11088.07    122.57 o 
   1   3   2    14757.69    14702.16     62.98 o 
   3   3   2       10.92       24.21      4.35 o 
   5   3   2      251.62      207.56      6.03 o 
   7   3   2      118.82      196.75      6.92 o 
   9   3   2        3.09       -2.35      5.59 o 
  11   3   2      196.83      222.57     10.78 o 
  13   3   2      448.23      493.07     17.35 o 
  15   3   2     2614.33     2570.38     38.37 o 
  17   3   2     1038.56     1043.83     27.04 o 
  19   3   2       18.05       36.87     16.05 o 
  21   3   2      723.26      726.38     26.46 o 
  23   3   2      176.67      229.20     34.61 o 
  25   3   2       44.44       63.02     31.12 o 
 -24   4   2       72.09       91.60     18.20 o 
 -22   4   2        3.68        4.31     17.29 o 
 -20   4   2       11.04       -4.40     17.64 o 
 -18   4   2      235.07      240.47     19.35 o 
 -16   4   2      986.12      938.89     26.04 o 
 -14   4   2     2224.57     2367.56     27.18 o 
 -12   4   2     2494.30     2477.79     38.31 o 
 -10   4   2      158.51      213.21      9.95 o 
  -8   4   2     1773.77     1886.47     14.46 o 
  -6   4   2     3883.95     4108.97     39.23 o 
  -4   4   2      229.67      272.11      6.15 o 
  -2   4   2       11.33       -3.13      4.90 o 
   0   4   2    12494.53    12720.91    116.23 o 
   2   4   2      690.94      743.88      9.00 o 
   4   4   2      178.25      183.77      5.06 o 
   6   4   2        8.65       29.76      4.97 o 
   8   4   2       28.62       21.06      7.22 o 
  10   4   2       43.21       32.29      7.82 o 
  12   4   2       27.08       25.93     13.21 o 
  14   4   2       35.99       31.01     15.49 o 
  16   4   2      427.41      466.89     22.67 o 
  18   4   2      970.92      979.13     40.21 o 
  20   4   2      240.66      282.62     23.82 o 
  22   4   2       20.85       43.37     19.99 o 
  24   4   2      284.32      306.39     30.41 o 
 -23   5   2        2.73       13.02     15.70 o 
 -21   5   2      292.19      288.82     22.32 o 
 -19   5   2        0.01        0.71     18.10 o 
 -17   5   2       23.23       33.33     16.58 o 
 -15   5   2       15.85       32.22     14.98 o 
 -13   5   2       29.55       27.38     11.07 o 
 -11   5   2       22.57       39.42      9.14 o 
  -9   5   2       70.28       79.28      8.29 o 
  -7   5   2      170.62      149.32      8.12 o 
  -5   5   2       37.45       24.20      8.27 o 
  -3   5   2      105.45       95.91     11.17 o 
  -1   5   2      506.92      500.91     14.87 o 
   1   5   2      870.49      891.64     17.70 o 
   3   5   2      549.20      614.51     24.12 o 
   5   5   2        4.33       11.87     10.42 o 
   7   5   2        0.28       -0.71      7.59 o 
   9   5   2      197.88      193.11     10.52 o 
  11   5   2        5.41       -1.76      8.91 o 
  13   5   2        6.17       12.72     14.19 o 
  15   5   2       13.71       16.27     16.42 o 
  17   5   2      282.59      272.75     21.50 o 
  19   5   2        3.42       15.30     19.29 o 
  21   5   2        2.87        9.88     18.05 o 
 -22   6   2      178.56      179.88     32.83 o 
 -20   6   2      127.67      136.48     20.30 o 
 -18   6   2       34.13       24.67     26.39 o 
 -16   6   2       71.17       64.06     25.27 o 
 -14   6   2       74.75       44.66     14.96 o 
 -12   6   2        2.87        6.84     15.17 o 
 -10   6   2      122.78      145.26     14.46 o 
  -8   6   2      114.19      133.13     13.73 o 
  -6   6   2      477.56      410.52     22.05 o 
  -4   6   2      406.61      380.74     21.64 o 
  -2   6   2       63.71       80.19     18.84 o 
   0   6   2     2449.01     2426.36     29.16 o 
   2   6   2      573.71      501.83     17.40 o 
   4   6   2      132.30      114.80     13.87 o 
   6   6   2      229.64      224.02     15.04 o 
   8   6   2       70.39       45.79     12.91 o 
  10   6   2        1.24       -8.68     12.33 o 
  12   6   2      211.47      186.39     17.95 o 
  14   6   2       21.89       22.08     23.74 o 
  16   6   2      150.50      129.62     28.96 o 
  18   6   2      713.72      785.64     46.13 o 
  20   6   2       57.17       43.67     32.70 o 
 -19   7   2       54.37       32.38     21.29 o 
 -17   7   2       55.71       40.56     22.24 o 
 -15   7   2       58.97       62.14     24.69 o 
 -13   7   2       18.50       -0.60     13.44 o 
 -11   7   2       57.82       56.31     20.10 o 
  -9   7   2      112.54      128.73     15.40 o 
  -7   7   2      173.63      160.99     19.40 o 
  -5   7   2        0.09       -3.34     17.30 o 
  -3   7   2      269.25      220.34     20.00 o 
  -1   7   2      466.10      425.17     22.05 o 
   1   7   2        5.82       -2.01     17.13 o 
   3   7   2       58.37       48.05     13.52 o 
   5   7   2      105.09       90.73     15.61 o 
   7   7   2      226.28      221.25     18.79 o 
   9   7   2        1.82      -11.18     15.21 o 
  11   7   2      170.78      142.11     16.52 o 
  13   7   2       10.56       21.65     25.45 o 
  15   7   2       22.43       35.33     28.15 o 
  17   7   2       19.35       21.38     25.75 o 
 -16   8   2        0.49      -24.80     24.80 o 
 -14   8   2       37.11       61.61     25.89 o 
 -12   8   2      210.16      189.95     18.09 o 
 -10   8   2      118.00      115.51     19.45 o 
  -8   8   2        2.64       -2.48     16.39 o 
  -6   8   2      463.13      471.30     24.41 o 
  -4   8   2      532.94      557.05     26.81 o 
  -2   8   2       14.52        7.44     17.22 o 
   0   8   2       14.09        3.72     18.32 o 
   2   8   2      785.53      817.89     29.96 o 
   4   8   2      400.57      446.22     19.97 o 
   6   8   2      104.03      124.24     15.22 o 
   8   8   2       59.54       41.87     14.85 o 
  10   8   2        7.27      -10.72     14.59 o 
  12   8   2      218.56      253.29     21.74 o 
  14   8   2      115.03      101.81     31.14 o 
 -11   9   2      204.43      324.40     32.90 o 
  -9   9   2       54.58       70.25     22.26 o 
  -7   9   2       85.26      103.16     21.72 o 
  -5   9   2      398.15      493.96     26.08 o 
  -3   9   2      137.23      172.10     30.68 o 
  -1   9   2       29.44       -7.18     19.61 o 
   1   9   2      142.69      152.05     22.03 o 
   3   9   2      322.49      316.36     26.35 o 
   5   9   2      123.34      110.36     19.70 o 
   7   9   2        7.13       -8.41     14.08 o 
   9   9   2       26.49       -6.97     16.67 o 
 -27   1   3       40.97       52.98     17.89 o 
 -25   1   3       76.33      105.91     18.72 o 
 -23   1   3      228.93      193.26     24.09 o 
 -21   1   3      140.62      117.02     17.19 o 
 -19   1   3     1159.88     1165.50     22.46 o 
 -17   1   3      100.59       97.52     11.30 o 
 -15   1   3        9.82       13.10      9.12 o 
 -13   1   3        0.26        6.81      5.18 o 
 -11   1   3     2320.21     2516.17     13.59 o 
  -9   1   3       19.04       33.76      4.30 o 
  -7   1   3       91.81       52.01      4.19 o 
  -5   1   3     3397.75     3213.22     12.55 o 
  -3   1   3     3068.88     3436.47     32.65 o 
  -1   1   3    16839.85    17287.10    102.34 o 
   1   1   3      238.82      242.49      7.82 o 
   3   1   3        0.47        3.34      6.58 o 
   5   1   3    10899.96    11097.57     42.12 o 
   7   1   3      292.23      256.19      7.11 o 
   9   1   3      144.99      207.34      8.33 o 
  11   1   3     6506.01     6545.53     56.64 o 
  13   1   3     1374.02     1509.06     28.23 o 
  15   1   3        2.78       -3.61     13.90 o 
  17   1   3      335.80      326.50     19.61 o 
  19   1   3        0.67      -17.11     17.11 o 
  21   1   3        1.09      -17.36     17.81 o 
  23   1   3      114.07      112.07     19.69 o 
  25   1   3        0.56       32.34     18.56 o 
 -26   2   3       71.12      109.51     28.79 o 
 -24   2   3        3.16        3.38     14.13 o 
 -22   2   3       55.05       51.15     16.76 o 
 -20   2   3      173.14      161.52     14.38 o 
 -18   2   3      541.75      514.30     17.22 o 
 -16   2   3       91.82       72.78     10.92 o 
 -14   2   3      870.87      831.62     11.71 o 
 -12   2   3      316.31      310.54      8.33 o 
 -10   2   3       86.76      110.79      4.59 o 
  -8   2   3      418.63      445.96      6.51 o 
  -6   2   3      119.04      184.81      4.71 o 
  -4   2   3      797.79      671.09      9.81 o 
  -2   2   3     3434.93     3293.40    116.37 o 
   0   2   3    32433.43    34627.67     86.56 o 
   2   2   3     4551.05     4455.63     21.08 o 
   4   2   3     4420.70     4365.86     54.85 o 
   6   2   3       46.37       24.75      6.74 o 
   8   2   3      356.72      380.91      7.97 o 
  10   2   3     1496.50     1456.83     16.89 o 
  12   2   3       29.27       17.59      9.55 o 
  14   2   3      134.40      141.67     11.18 o 
  16   2   3       77.58       88.01     14.05 o 
  18   2   3      799.31      674.22     25.07 o 
  20   2   3      414.18      410.72     23.66 o 
  22   2   3      197.62      224.37     19.96 o 
  24   2   3        1.87       21.58     16.61 o 
 -25   3   3       96.93       99.13     31.09 o 
 -23   3   3       12.09        8.60     25.58 o 
 -21   3   3       41.37       42.61     13.31 o 
 -19   3   3      827.12      797.22     20.14 o 
 -17   3   3      616.94      631.09     17.71 o 
 -15   3   3     4509.85     4487.13     51.61 o 
 -13   3   3     2653.16     2560.90     38.62 o 
 -11   3   3      111.38      130.78      6.34 o 
  -9   3   3    12830.97    13197.64     82.23 o 
  -7   3   3     2281.82     2505.38     21.15 o 
  -5   3   3      765.43      737.34     13.50 o 
  -3   3   3     6123.95     6536.65     38.62 o 
  -1   3   3    36972.59    37005.34    124.70 o 
   1   3   3      905.58      818.43     29.24 o 
   3   3   3       23.55       24.85      5.66 o 
   5   3   3        8.56        3.23      5.17 o 
   7   3   3      169.09      193.89      7.21 o 
   9   3   3        7.02       13.15      5.92 o 
  11   3   3        1.83        3.87      7.24 o 
  13   3   3       28.04       27.06     11.35 o 
  15   3   3        0.02       -9.18     12.35 o 
  17   3   3      358.01      295.77     19.08 o 
  19   3   3      587.89      562.23     24.20 o 
  21   3   3      156.56      158.90     19.26 o 
  23   3   3      169.04      126.91     28.07 o 
  25   3   3        5.15       26.54     28.02 o 
 -24   4   3        0.05        6.63     15.73 o 
 -22   4   3       11.98       22.13     16.95 o 
 -20   4   3      259.88      245.37     19.68 o 
 -18   4   3      931.14      880.56     27.13 o 
 -16   4   3     1296.22     1264.84     36.65 o 
 -14   4   3      966.67      883.28     24.18 o 
 -12   4   3      967.60      961.80     23.22 o 
 -10   4   3     1323.88     1467.75     35.46 o 
  -8   4   3      187.92       89.37      7.01 o 
  -6   4   3       41.86        8.90      6.23 o 
  -4   4   3      711.75      757.99     11.60 o 
  -2   4   3        0.34        1.74      6.46 o 
   0   4   3     8484.08     7903.02     49.06 o 
   2   4   3      247.01      350.44      6.29 o 
   4   4   3     3114.40     3060.70     17.34 o 
   6   4   3      539.65      532.71      9.13 o 
   8   4   3      367.04      407.67     10.75 o 
  10   4   3      299.18      288.85     10.09 o 
  12   4   3      103.78       87.07     18.12 o 
  14   4   3       46.50       20.37     19.65 o 
  16   4   3      297.80      258.56     28.25 o 
  18   4   3     1229.22     1304.06     47.46 o 
  20   4   3      590.15      647.51     38.46 o 
  22   4   3       72.31       90.29     20.69 o 
 -23   5   3       39.61       83.02     17.66 o 
 -21   5   3        0.03        5.35     16.12 o 
 -19   5   3      348.62      350.51     29.78 o 
 -17   5   3      938.50      984.63     31.09 o 
 -15   5   3      988.29      902.90     20.16 o 
 -13   5   3      466.44      423.50     15.57 o 
 -11   5   3       19.65       15.59     10.32 o 
  -9   5   3     3552.61     3567.17     27.37 o 
  -7   5   3      127.97      126.76      9.24 o 
  -5   5   3       25.11        7.53      9.68 o 
  -3   5   3     1369.52     1459.56     27.81 o 
  -1   5   3     6904.52     6607.69    149.12 o 
   1   5   3     3285.17     3179.59     31.51 o 
   3   5   3      406.50      462.23     15.66 o 
   5   5   3      373.70      337.91     13.27 o 
   7   5   3       40.11       26.42      7.82 o 
   9   5   3      256.50      270.39     13.66 o 
  11   5   3      761.29      716.46     17.85 o 
  13   5   3      269.34      227.78     18.20 o 
  15   5   3       21.38       22.58     16.43 o 
  17   5   3      550.41      551.32     25.99 o 
  19   5   3      966.65     1040.86     33.21 o 
  21   5   3      207.28      223.04     22.98 o 
 -22   6   3       10.78      -12.05     30.84 o 
 -20   6   3       46.87       29.91     18.76 o 
 -18   6   3      406.94      440.54     33.82 o 
 -16   6   3      669.39      657.13     37.71 o 
 -14   6   3      408.90      357.73     19.89 o 
 -12   6   3      713.78      607.46     22.74 o 
 -10   6   3      194.50      222.94     16.75 o 
  -8   6   3      416.63      415.80     16.85 o 
  -6   6   3     1063.35      942.60     25.61 o 
  -4   6   3      441.49      477.55     22.53 o 
  -2   6   3      171.70      186.83     18.80 o 
   0   6   3     5441.35     5308.18     40.65 o 
   2   6   3     5165.18     5145.27     51.34 o 
   4   6   3     1797.42     1718.58     26.05 o 
   6   6   3        0.06       -8.33     12.39 o 
   8   6   3     1338.95     1344.70     23.64 o 
  10   6   3     1188.88     1158.79     37.78 o 
  12   6   3      692.76      751.08     40.78 o 
  14   6   3        1.06       -3.13     28.69 o 
  16   6   3      425.43      422.48     36.21 o 
  18   6   3      453.90      547.64     42.90 o 
  20   6   3      715.10      743.42     48.63 o 
 -19   7   3       51.22       32.05     24.86 o 
 -17   7   3      493.35      522.27     36.48 o 
 -15   7   3      480.31      448.63     22.91 o 
 -13   7   3      164.25      150.34     16.35 o 
 -11   7   3        0.11        8.01     18.81 o 
  -9   7   3     1131.11     1179.21     30.89 o 
  -7   7   3       87.02      105.02     18.58 o 
  -5   7   3      148.29      111.41     18.15 o 
  -3   7   3       30.85       18.41     17.88 o 
  -1   7   3       48.24       34.13     17.32 o 
   1   7   3      700.85      641.56     19.22 o 
   3   7   3      887.17      836.22     21.79 o 
   5   7   3      739.83      715.09     20.93 o 
   7   7   3        0.32       -1.46     14.26 o 
   9   7   3      479.22      460.22     18.71 o 
  11   7   3     1050.50     1037.97     29.51 o 
  13   7   3      167.65      177.44     32.68 o 
  15   7   3      477.01      436.58     40.21 o 
  17   7   3      356.93      315.74     35.17 o 
 -16   8   3       95.58      138.91     29.95 o 
 -14   8   3        0.45      -17.07     39.40 o 
 -12   8   3       18.68       -4.10     21.02 o 
 -10   8   3      268.21      285.13     21.86 o 
  -8   8   3      246.08      319.39     22.96 o 
  -6   8   3        4.63        9.53     17.53 o 
  -4   8   3       93.12       73.03     18.89 o 
  -2   8   3      433.22      428.11     24.25 o 
   0   8   3      484.51      407.18     24.29 o 
   2   8   3      435.48      437.46     19.40 o 
   4   8   3        2.92       -3.68     14.83 o 
   6   8   3       91.80       76.90     15.26 o 
   8   8   3      146.58      148.23     16.00 o 
  10   8   3       17.68       12.97     14.91 o 
  12   8   3       75.06       48.40     30.88 o 
  14   8   3       16.05      -20.72     30.57 o 
 -11   9   3       23.99       27.37     23.49 o 
  -9   9   3      258.32      306.29     32.86 o 
  -7   9   3       66.32      112.56     36.24 o 
  -5   9   3        2.33       20.22     16.84 o 
  -3   9   3       69.98       92.45     22.15 o 
  -1   9   3       48.41       47.12     21.56 o 
   1   9   3      118.97      126.34     21.59 o 
   3   9   3       43.04       41.30     21.19 o 
   5   9   3       20.40       12.67     16.49 o 
   7   9   3        0.28      -16.26     16.26 o 
   9   9   3       10.87       -7.49     14.29 o 
 -28   0   4       42.17      108.67     31.02 o 
 -26   0   4        4.14       62.83     26.18 o 
 -24   0   4        0.39        3.07     23.02 o 
 -22   0   4        3.29        7.70     20.78 o 
 -20   0   4     1096.12     1156.77     41.85 o 
 -18   0   4     7917.11     7988.77     92.41 o 
 -16   0   4       60.04      133.61     21.21 o 
 -14   0   4     3663.98     3779.18     44.89 o 
 -12   0   4      137.69      135.06      3.84 o 
 -10   0   4     2938.87     3385.45     13.70 o 
  -8   0   4     8076.01     8016.11     61.01 o 
  -6   0   4     6587.86     6185.71     48.68 o 
  -4   0   4    16974.61    16674.86     60.40 o 
  -2   0   4    30920.26    29367.91    515.92 o 
   0   0   4      125.94      243.42     14.03 o 
   2   0   4    18142.73    19443.27    174.62 o 
   4   0   4     1636.88     2178.06     26.23 o 
   6   0   4        5.62        8.17      6.74 o 
   8   0   4     3114.77     2616.59     31.45 o 
  10   0   4    18157.46    19055.35     60.67 o 
  12   0   4     1190.12     1249.99     20.15 o 
  14   0   4     4962.93     4929.76     46.78 o 
  16   0   4    11019.28    11369.83    111.19 o 
  18   0   4     7718.02     7294.00     96.30 o 
  20   0   4        1.87       -7.29     25.40 o 
  22   0   4      511.35      506.92     37.37 o 
  24   0   4      597.39      620.44     42.65 o 
 -27   1   4      115.30      211.13     35.17 o 
 -25   1   4       15.78       36.33     16.37 o 
 -23   1   4      400.39      399.61     22.30 o 
 -21   1   4       42.68       46.41     15.75 o 
 -19   1   4     4274.50     4666.34     59.34 o 
 -17   1   4     1237.86     1338.10     21.31 o 
 -15   1   4       48.33       50.82      7.64 o 
 -13   1   4     4235.38     4441.16     41.43 o 
 -11   1   4      242.88      120.57      5.21 o 
  -9   1   4     8960.95     9297.52     51.63 o 
  -7   1   4     2499.17     2864.88     21.47 o 
  -5   1   4     6835.49     6918.39     59.39 o 
  -3   1   4     3195.95     3187.69     31.32 o 
  -1   1   4     6679.49     6480.52     27.79 o 
   1   1   4    12165.50    12971.92     56.97 o 
   3   1   4     7952.45     7860.42     32.74 o 
   5   1   4        2.94        5.13      4.79 o 
   7   1   4     4983.52     4836.00     31.00 o 
   9   1   4       27.75       42.63      6.34 o 
  11   1   4      369.88      416.33     12.98 o 
  13   1   4     5037.75     4942.16     90.47 o 
  15   1   4     3644.25     3592.72     44.29 o 
  17   1   4     1049.98     1012.17     27.98 o 
  19   1   4      477.92      467.29     26.12 o 
  21   1   4      503.65      441.93     24.36 o 
  23   1   4        2.83      -13.89     17.10 o 
  25   1   4       50.09       87.60     19.24 o 
 -26   2   4        8.18       58.66     17.21 o 
 -24   2   4        1.32       10.69     15.69 o 
 -22   2   4      212.68      212.27     20.27 o 
 -20   2   4        4.71        0.02     15.57 o 
 -18   2   4     5402.04     5547.42     42.64 o 
 -16   2   4       17.68       20.97     10.19 o 
 -14   2   4      775.25      784.00     12.09 o 
 -12   2   4     1591.17     1554.65     15.99 o 
 -10   2   4     3727.87     3599.18     20.26 o 
  -8   2   4      205.13      232.78      6.74 o 
  -6   2   4     3221.01     3307.56     19.84 o 
  -4   2   4    10784.65    10693.80     80.94 o 
   0   2   4      459.42      495.90     15.43 o 
   2   2   4     3245.56     3365.02     36.42 o 
   4   2   4      750.47      935.67     13.49 o 
   6   2   4       91.26      158.10      8.80 o 
   8   2   4     1354.90     1407.18     18.94 o 
  10   2   4      321.74      217.91     21.75 o 
  12   2   4       77.47      106.23     12.73 o 
  14   2   4      399.07      489.62     21.66 o 
  16   2   4     1131.80     1119.94     55.73 o 
  18   2   4     2101.51     2070.94     38.49 o 
  20   2   4        9.08      -16.73     17.26 o 
  22   2   4        0.19      -14.91     14.96 o 
  24   2   4      186.34      250.67     21.72 o 
 -25   3   4       65.01       59.68     28.54 o 
 -23   3   4       27.75       41.07     26.93 o 
 -21   3   4       17.86        3.47     12.39 o 
 -19   3   4     1442.87     1487.84     25.30 o 
 -17   3   4     2011.23     2008.02     26.90 o 
 -15   3   4       22.40       26.30      9.40 o 
 -13   3   4     3183.97     3374.79     31.21 o 
 -11   3   4     2353.34     2378.31     19.57 o 
  -9   3   4     2374.59     2655.59     17.36 o 
  -7   3   4     4317.01     5039.19     24.26 o 
  -5   3   4    12298.56    12240.93     36.79 o 
  -3   3   4    11498.53    12166.42    118.83 o 
  -1   3   4      285.60      372.27     10.19 o 
   1   3   4      144.62      225.09     12.26 o 
   3   3   4       34.23       19.29      6.31 o 
   5   3   4       33.17        4.96      7.15 o 
   7   3   4     1251.19     1052.47     17.90 o 
   9   3   4      340.53      375.32     10.84 o 
  11   3   4     1255.20     1303.05     20.81 o 
  13   3   4       43.50       38.94     13.24 o 
  15   3   4      443.13      469.50     20.35 o 
  17   3   4     1337.62     1313.61     31.03 o 
  19   3   4      631.93      600.63     25.23 o 
  21   3   4       60.36       32.30     15.68 o 
  23   3   4        3.59       34.03     29.76 o 
 -24   4   4       20.41       41.19     27.22 o 
 -22   4   4      283.86      332.51     22.07 o 
 -20   4   4       15.03       29.50     15.54 o 
 -18   4   4      585.43      608.22     33.19 o 
 -16   4   4        0.00        0.76     15.49 o 
 -14   4   4      166.98      140.90     15.82 o 
 -12   4   4      230.49      159.22     14.39 o 
 -10   4   4     2368.63     2620.77     32.82 o 
  -8   4   4     1075.64     1238.76     25.27 o 
  -6   4   4        5.76        0.51      6.81 o 
  -4   4   4     3017.64     3307.66     35.01 o 
  -2   4   4     8235.13     8697.86     35.07 o 
   0   4   4     2438.82     2399.78     17.57 o 
   2   4   4      820.60      797.57     10.97 o 
   4   4   4     1377.76     1543.71     16.87 o 
   6   4   4        0.15        2.12      5.56 o 
   8   4   4      165.91      129.14      7.74 o 
  10   4   4      270.03      291.64     11.43 o 
  12   4   4      289.19      247.57     22.37 o 
  14   4   4        0.82        6.10     19.34 o 
  16   4   4      127.21      114.76     24.76 o 
  18   4   4      192.19      198.27     27.88 o 
  20   4   4        1.49       10.81     26.93 o 
  22   4   4       77.02       77.24     30.49 o 
 -23   5   4       25.89      -33.80     33.80 o 
 -21   5   4        0.15      -19.94     19.94 o 
 -19   5   4       44.03       17.44     16.10 o 
 -17   5   4       24.31        1.69     15.97 o 
 -15   5   4      116.14      116.25     15.32 o 
 -13   5   4      209.65      154.49     16.45 o 
 -11   5   4        0.89       -3.97     11.98 o 
  -9   5   4       84.88       69.07     12.97 o 
  -7   5   4        9.32       11.78     12.57 o 
  -5   5   4       15.54        5.54      7.47 o 
  -3   5   4      678.75      602.13     16.82 o 
  -1   5   4      436.43      474.91     15.28 o 
   1   5   4      259.10      325.08     13.98 o 
   3   5   4      746.47      734.33     16.87 o 
   5   5   4        6.72       -3.40     10.37 o 
   7   5   4        4.96       -1.01      7.96 o 
   9   5   4      167.68      188.09     10.51 o 
  11   5   4       11.99       17.40     12.88 o 
  13   5   4      342.28      317.63     19.64 o 
  15   5   4       33.64       33.82     16.34 o 
  17   5   4       30.25       42.08     19.21 o 
  19   5   4        0.11       25.74     19.59 o 
  21   5   4       10.82       48.72     22.68 o 
 -22   6   4        3.71      -15.79     15.79 o 
 -20   6   4       40.43       -6.40     17.29 o 
 -18   6   4       30.93       -0.26     23.48 o 
 -16   6   4      233.04      183.23     26.22 o 
 -14   6   4       72.59       86.27     15.96 o 
 -12   6   4       25.50       48.72     14.53 o 
 -10   6   4      422.51      396.82     20.99 o 
  -8   6   4        0.26       -8.91     19.05 o 
  -6   6   4      194.19      184.81     18.71 o 
  -4   6   4      311.01      291.06     19.84 o 
  -2   6   4     1010.21      969.88     28.41 o 
   0   6   4      555.60      502.52     17.24 o 
   2   6   4     1418.64     1351.29     23.57 o 
   4   6   4      800.76      766.98     19.39 o 
   6   6   4      809.70      800.72     19.85 o 
   8   6   4      376.06      371.62     16.55 o 
  10   6   4      453.04      442.22     16.96 o 
  12   6   4       24.95       29.03     24.35 o 
  14   6   4        0.92      -19.90     25.24 o 
  16   6   4       22.16        9.51     29.54 o 
  18   6   4       17.48       27.54     32.82 o 
 -19   7   4       93.89       45.87     27.27 o 
 -17   7   4        4.80      -12.80     23.37 o 
 -15   7   4        2.81        5.29     15.40 o 
 -13   7   4        9.30        4.61     17.76 o 
 -11   7   4       28.86       61.51     24.24 o 
  -9   7   4       45.05       41.97     23.61 o 
  -7   7   4      195.66      228.71     35.10 o 
  -5   7   4      318.95      335.50     28.08 o 
  -3   7   4      148.47      167.50     21.15 o 
  -1   7   4      376.43      361.62     16.61 o 
   1   7   4       14.27       18.37     13.11 o 
   3   7   4      924.64      863.85     22.55 o 
   5   7   4      141.36      155.08     15.94 o 
   7   7   4       40.99       43.06     14.35 o 
   9   7   4        2.47        5.97     14.44 o 
  11   7   4      468.67      479.87     37.48 o 
  13   7   4      334.56      348.49     36.92 o 
  15   7   4        0.13        4.10     30.78 o 
  17   7   4      129.28      129.22     30.66 o 
 -14   8   4        8.10      -21.36     21.36 o 
 -12   8   4       48.39      -10.89     24.14 o 
 -10   8   4       31.88       43.60     20.66 o 
  -8   8   4       50.47       75.96     60.71 o 
  -6   8   4       41.53       23.26     22.27 o 
  -4   8   4        1.92       12.54     19.66 o 
  -2   8   4      338.34      368.77     23.10 o 
   0   8   4     1511.74     1473.90     81.24 o 
   2   8   4       23.37       39.82     15.54 o 
   4   8   4      220.98      182.19     16.39 o 
   6   8   4      270.51      263.07     18.04 o 
   8   8   4      139.46      191.08     15.94 o 
  10   8   4       16.00       27.89     18.22 o 
  12   8   4      319.04      348.14     38.48 o 
  -9   9   4      298.84      280.12     31.35 o 
  -7   9   4       39.04       50.07     41.55 o 
  -5   9   4       11.63       20.48     27.95 o 
  -3   9   4      158.26      185.40     21.99 o 
  -1   9   4      616.28      696.98     51.61 o 
   1   9   4      420.42      439.12     25.16 o 
   3   9   4        2.91       17.95     15.81 o 
   5   9   4      124.90      132.00     16.90 o 
   7   9   4       67.06       91.37     23.49 o 
 -27   1   5        5.19        2.50     18.37 o 
 -25   1   5        8.67        9.94     19.21 o 
 -23   1   5      421.25      451.25     23.08 o 
 -21   1   5       29.31       25.89     16.62 o 
 -19   1   5        0.42        9.31     22.69 o 
 -17   1   5      780.05      786.75     53.37 o 
 -15   1   5     1348.19     1243.06     14.15 o 
 -13   1   5      265.84      267.17      8.29 o 
 -11   1   5      102.90      124.10      6.24 o 
  -9   1   5      643.23      762.68     14.72 o 
  -7   1   5      323.35      305.03      6.29 o 
  -5   1   5      128.78      132.26      7.50 o 
  -3   1   5     1200.55     1110.58     11.14 o 
  -1   1   5     2711.05     2673.04     20.12 o 
   1   1   5     3399.14     3418.48     17.05 o 
   3   1   5      802.16      908.69     11.97 o 
   5   1   5     3995.21     3907.00     33.92 o 
   7   1   5       21.50       18.02      6.62 o 
   9   1   5     1870.02     1977.99     15.16 o 
  11   1   5     2151.95     2124.08     81.74 o 
  13   1   5      172.60      164.89     13.51 o 
  15   1   5      554.50      596.14     38.27 o 
  17   1   5     1445.24     1379.97     32.58 o 
  19   1   5        1.05        1.89     16.02 o 
  21   1   5       32.96       -1.94     16.49 o 
  23   1   5      269.15      236.35     23.11 o 
  25   1   5        3.61        3.53     19.04 o 
 -26   2   5       13.03        0.74     18.35 o 
 -24   2   5        6.26      -24.00     24.73 o 
 -22   2   5      400.98      383.46     23.61 o 
 -20   2   5       36.06       14.69     15.45 o 
 -18   2   5      563.61      571.78     17.85 o 
 -16   2   5      392.65      428.95     14.48 o 
 -14   2   5        9.02        5.32      8.03 o 
 -12   2   5     1141.55     1036.51     26.88 o 
 -10   2   5      293.81      330.36      8.34 o 
  -8   2   5      478.37      453.16      6.73 o 
  -6   2   5     1292.10     1259.53     30.51 o 
  -4   2   5      214.27      262.67      9.03 o 
  -2   2   5        3.12        5.26     10.28 o 
   0   2   5       41.87       67.24     11.17 o 
   2   2   5      250.54      208.10     30.07 o 
   4   2   5     4256.51     4256.26     41.87 o 
   6   2   5     2055.12     2012.51     28.83 o 
   8   2   5       57.59       58.42      6.97 o 
  10   2   5       88.12       96.78     10.36 o 
  12   2   5      836.60      732.03     33.35 o 
  14   2   5      731.83      720.03     33.85 o 
  16   2   5       63.16       76.77     16.31 o 
  18   2   5       45.88       42.58     16.35 o 
  20   2   5        9.84      -14.11     15.24 o 
  22   2   5      111.82       53.34     27.86 o 
  24   2   5       24.42       21.57     16.53 o 
 -25   3   5        8.76       24.28     25.60 o 
 -23   3   5     1007.40     1014.03     47.51 o 
 -21   3   5      468.49      464.40     38.35 o 
 -19   3   5      138.79      145.42     13.72 o 
 -17   3   5      130.13      112.61     12.54 o 
 -15   3   5     1470.29     1357.69     18.66 o 
 -13   3   5     1368.71     1313.59     22.74 o 
 -11   3   5     1406.84     1402.81     16.53 o 
  -9   3   5      313.45      301.75      8.87 o 
  -7   3   5      213.93      215.30      8.33 o 
  -5   3   5     5332.43     5080.71     42.40 o 
  -3   3   5    11055.15    11823.43     61.32 o 
  -1   3   5        5.10        3.50      9.45 o 
   1   3   5       86.16      103.86     12.53 o 
   3   3   5    12252.78    12669.54    131.17 o 
   5   3   5     2283.10     2263.68     47.10 o 
   7   3   5      411.02      399.02     14.15 o 
   9   3   5     1594.00     1641.29     25.90 o 
  11   3   5      118.04      147.79     13.47 o 
  13   3   5     1816.20     1803.24     31.22 o 
  15   3   5      124.85      124.79     15.93 o 
  17   3   5        3.79        2.99     21.68 o 
  19   3   5        0.97      -17.31     17.31 o 
  21   3   5      166.62      135.95     48.95 o 
  23   3   5        4.66       14.80     29.06 o 
 -24   4   5       18.71       14.79     31.28 o 
 -22   4   5      195.10      192.72     20.23 o 
 -20   4   5        3.18      -14.39     14.89 o 
 -18   4   5      128.52      100.29     17.45 o 
 -16   4   5      756.43      776.18     28.95 o 
 -14   4   5     2514.29     2430.28     28.96 o 
 -12   4   5     2700.39     2491.69     34.05 o 
 -10   4   5        0.48        5.39     11.57 o 
  -8   4   5      884.58      983.71     18.84 o 
  -6   4   5     2554.70     2596.83     22.78 o 
  -4   4   5     1710.46     1767.13     19.47 o 
  -2   4   5      657.79      862.88     15.94 o 
   0   4   5      214.12      246.56     10.45 o 
   2   4   5       35.71       52.20      7.02 o 
   4   4   5       30.28       39.21      9.41 o 
   6   4   5      113.97      102.13      9.82 o 
   8   4   5        7.92        9.44      7.73 o 
  10   4   5      480.73      496.60     26.10 o 
  12   4   5      266.56      289.86     25.84 o 
  14   4   5      883.11      849.87     37.93 o 
  16   4   5      272.84      268.09     29.78 o 
  18   4   5       57.06       55.19     24.82 o 
  20   4   5      116.21      112.91     25.78 o 
  22   4   5      212.28      234.75     36.06 o 
 -23   5   5       24.39      -21.96     21.96 o 
 -21   5   5      120.74      113.37     19.95 o 
 -19   5   5      175.12      131.05     17.18 o 
 -17   5   5       10.12       -4.53     15.04 o 
 -15   5   5      829.02      860.55     25.34 o 
 -13   5   5     1825.68     1806.16     32.66 o 
 -11   5   5      658.52      571.09     20.17 o 
  -9   5   5      193.79      210.84     19.24 o 
  -7   5   5      586.39      628.75     16.29 o 
  -5   5   5     1580.46     1392.15     21.48 o 
  -3   5   5     1179.57     1073.34     27.28 o 
  -1   5   5      342.87      329.71     16.54 o 
   1   5   5        0.63       10.46     12.95 o 
   3   5   5     1239.10     1222.46     23.69 o 
   5   5   5     1397.01     1344.33     30.14 o 
   7   5   5      571.90      560.25     16.74 o 
   9   5   5        2.09        0.91      9.06 o 
  11   5   5      456.67      447.53     20.79 o 
  13   5   5     1762.61     1722.09     35.10 o 
  15   5   5      649.12      667.26     26.60 o 
  17   5   5      129.53      120.44     20.41 o 
  19   5   5       32.10       43.31     19.55 o 
  21   5   5      207.33      241.66     25.11 o 
 -22   6   5       66.55       13.60     14.19 o 
 -20   6   5      118.50       69.76     25.55 o 
 -18   6   5      108.60       98.87     23.09 o 
 -16   6   5       77.76       93.35     15.72 o 
 -14   6   5      994.23     1128.38     29.56 o 
 -12   6   5     1473.78     1436.52     44.37 o 
 -10   6   5      136.05      100.57     23.69 o 
  -8   6   5        7.69       25.01     22.54 o 
  -6   6   5      401.01      506.57     32.13 o 
  -4   6   5      385.78      387.13     30.35 o 
  -2   6   5      986.39      867.10     35.81 o 
   0   6   5        1.70        5.39     12.46 o 
   2   6   5      284.91      304.73     15.60 o 
   4   6   5     1144.18     1192.45     22.68 o 
   6   6   5     2137.44     2059.52     28.26 o 
   8   6   5     1200.08     1167.36     23.23 o 
  10   6   5       10.61       26.41     17.19 o 
  12   6   5     1797.61     1832.77     55.97 o 
  14   6   5     1402.27     1399.37     51.99 o 
  16   6   5      646.91      677.91     45.11 o 
  18   6   5        1.32       -4.75     32.76 o 
 -19   7   5        1.82       19.79     24.12 o 
 -17   7   5       69.84      131.47     27.11 o 
 -15   7   5      145.95      191.26     25.54 o 
 -13   7   5      567.48      604.04     33.98 o 
 -11   7   5      493.86      510.57     35.01 o 
  -9   7   5       30.49       43.32     21.70 o 
  -7   7   5       34.32       77.29     23.35 o 
  -5   7   5      580.72      600.04     36.64 o 
  -3   7   5     1229.85     1193.97     33.02 o 
  -1   7   5      144.88      173.24     22.31 o 
   1   7   5       99.13       82.90     14.27 o 
   3   7   5       37.38       42.56     14.23 o 
   5   7   5      557.55      537.66     21.65 o 
   7   7   5       44.86       54.54     13.72 o 
   9   7   5      266.79      283.62     16.82 o 
  11   7   5      202.43      243.90     34.61 o 
  13   7   5      166.31      193.52     34.54 o 
  15   7   5      480.17      435.58     40.18 o 
 -14   8   5      324.37      312.30     30.46 o 
 -12   8   5      245.95      231.51     29.86 o 
 -10   8   5       15.09        0.35     22.20 o 
  -8   8   5      313.92      300.00     29.18 o 
  -6   8   5      253.25      258.28     28.83 o 
  -4   8   5       70.21       96.60     34.28 o 
  -2   8   5      105.87      113.21     37.45 o 
   0   8   5      378.21      336.03     38.59 o 
   2   8   5       30.73       48.59     13.91 o 
   4   8   5      271.32      244.56     17.26 o 
   6   8   5      111.67      118.19     15.46 o 
   8   8   5       84.60      116.73     20.87 o 
  10   8   5      116.39      219.47     33.22 o 
  12   8   5      374.12      466.10     42.23 o 
  -9   9   5      149.79      127.95     30.97 o 
  -7   9   5       79.38       86.84     29.69 o 
  -5   9   5       44.20       17.60     25.57 o 
  -3   9   5       21.98       22.59     63.17 o 
  -1   9   5        0.35       34.04     34.30 o 
   1   9   5       43.99       72.97     28.68 o 
   3   9   5        6.31        8.66     27.77 o 
   5   9   5       22.55       -0.16     22.06 o 
   7   9   5       62.59      115.78     20.42 o 
 -28   0   6       32.85      -33.90     33.90 o 
 -26   0   6      101.88       87.30     27.59 o 
 -24   0   6        7.55       14.32     23.90 o 
 -22   0   6      128.54      138.12     26.24 o 
 -20   0   6      199.25      163.97     27.25 o 
 -18   0   6     2462.40     2484.24     54.18 o 
 -16   0   6       92.55       50.38     12.27 o 
 -14   0   6       75.58       66.61     12.22 o 
 -12   0   6     4853.71     5012.63     73.06 o 
 -10   0   6      223.93      316.86     12.35 o 
  -8   0   6    13113.22    12984.35     40.81 o 
  -6   0   6       58.38      126.57     10.29 o 
  -4   0   6      819.57      801.99     15.59 o 
  -2   0   6     1611.43     1572.82     16.21 o 
   0   0   6      702.53      518.44     14.69 o 
   2   0   6    18761.28    18713.89    151.09 o 
   4   0   6    19423.91    20184.99     38.20 o 
   6   0   6     2155.39     1990.18     15.21 o 
   8   0   6        2.05        4.02      6.41 o 
  10   0   6     2291.77     2281.88     28.17 o 
  12   0   6     2284.90     2202.65     49.06 o 
  14   0   6     1689.31     1475.88     44.62 o 
  16   0   6       18.68       17.15     23.45 o 
  18   0   6     1334.77     1426.61     49.37 o 
  20   0   6      530.98      582.53     37.75 o 
  22   0   6     1951.54     1810.14     57.84 o 
  24   0   6        6.20      -24.21     24.21 o 
 -27   1   6        7.13       -7.34     20.59 o 
 -25   1   6       22.67       23.94     17.27 o 
 -23   1   6       64.72       58.88     18.43 o 
 -21   1   6      200.59      193.99     19.11 o 
 -19   1   6     2291.00     2067.71     44.17 o 
 -17   1   6     1957.57     1937.20     78.48 o 
 -15   1   6     4299.10     4377.65     25.03 o 
 -13   1   6      980.84     1090.69     16.11 o 
 -11   1   6     2498.86     2923.47     28.35 o 
  -9   1   6    10571.94    11514.08     70.57 o 
  -7   1   6       49.34       20.48      6.25 o 
  -5   1   6     1197.58     1305.78     22.15 o 
  -3   1   6       30.27       45.76      9.53 o 
  -1   1   6     8167.20     7873.00     77.84 o 
   1   1   6      539.48      396.15      9.07 o 
   3   1   6    15044.92    14861.12     60.13 o 
   5   1   6     4800.08     5454.68     22.00 o 
   7   1   6      934.08     1083.76     11.83 o 
   9   1   6        4.21        8.60      8.18 o 
  11   1   6     4713.81     5011.49     74.38 o 
  13   1   6     1536.21     1600.92     31.15 o 
  15   1   6        0.49        6.71     13.99 o 
  17   1   6     2011.56     1984.58     38.48 o 
  19   1   6     1415.88     1507.82     36.46 o 
  21   1   6      157.88      155.91     18.83 o 
  23   1   6        0.01      -18.66     18.66 o 
 -26   2   6       29.01       15.56     29.83 o 
 -24   2   6        2.14      -19.06     19.06 o 
 -22   2   6       11.06       -4.18     17.56 o 
 -20   2   6        0.07      -16.77     16.77 o 
 -18   2   6     4254.31     4067.69     67.84 o 
 -16   2   6     1225.62     1215.48     27.29 o 
 -14   2   6     2745.70     2556.18     22.68 o 
 -12   2   6      296.21      291.30     10.05 o 
 -10   2   6     4279.00     4479.49     52.84 o 
  -8   2   6     2539.32     2674.30     19.71 o 
  -6   2   6       23.62      103.55      7.37 o 
  -4   2   6     1635.65     1963.21     48.18 o 
  -2   2   6     7337.27     8095.64     43.77 o 
   0   2   6      301.74      383.68     11.73 o 
   2   2   6     3899.89     3918.06     26.95 o 
   4   2   6      592.66      540.85     11.58 o 
   6   2   6     1294.01     1151.31     12.83 o 
   8   2   6      209.16      296.28      9.61 o 
  10   2   6      307.02      291.74     16.03 o 
  12   2   6     1049.95      938.55     24.62 o 
  14   2   6       59.94       70.92     15.12 o 
  16   2   6      243.75      245.40     19.63 o 
  18   2   6      563.73      602.56     26.14 o 
  20   2   6        6.45       20.38     27.02 o 
  22   2   6       99.07       58.68     16.19 o 
 -25   3   6      147.11      128.06     32.55 o 
 -23   3   6      198.49      177.34     31.60 o 
 -21   3   6      799.90      758.66     26.76 o 
 -19   3   6      310.89      281.40     15.46 o 
 -17   3   6     1104.22     1067.88     21.18 o 
 -15   3   6     2069.62     2014.87     22.05 o 
 -13   3   6     1037.66     1117.12     16.71 o 
 -11   3   6      508.08      466.29     11.15 o 
  -9   3   6     3739.00     3710.05     37.69 o 
  -7   3   6      740.32      892.23     12.27 o 
  -5   3   6        4.73       11.86      5.31 o 
  -3   3   6     2430.35     2549.87     30.76 o 
  -1   3   6     3244.72     3434.31     39.64 o 
   1   3   6     2340.41     2595.06     28.01 o 
   3   3   6     1917.35     2122.38     37.45 o 
   5   3   6        0.41        6.52      9.53 o 
   7   3   6      106.96      103.73     11.34 o 
   9   3   6       31.62       17.62     11.64 o 
  11   3   6     1701.95     1731.02     29.80 o 
  13   3   6      703.97      713.64     22.69 o 
  15   3   6        4.74        5.83     16.61 o 
  17   3   6       50.86       50.43     16.53 o 
  19   3   6      320.54      386.74     46.56 o 
  21   3   6       22.10       -4.71     17.02 o 
  23   3   6      116.88       77.13     30.46 o 
 -24   4   6      448.26      403.30     37.84 o 
 -22   4   6      245.47      225.49     30.05 o 
 -20   4   6      156.99      134.28     17.90 o 
 -18   4   6     3507.32     3495.96     46.80 o 
 -16   4   6      822.41      810.30     20.84 o 
 -14   4   6      417.07      430.12     18.07 o 
 -12   4   6       64.54       65.58     17.58 o 
 -10   4   6      557.03      535.95     25.40 o 
  -8   4   6      372.87      378.65     12.96 o 
  -6   4   6       18.17       15.84      8.81 o 
  -4   4   6        3.02       11.27      8.00 o 
  -2   4   6       35.01       56.74      8.35 o 
   0   4   6      401.55      372.26     12.81 o 
   2   4   6     5851.73     5845.29    111.58 o 
   4   4   6      905.09      892.74     31.98 o 
   6   4   6       70.32       53.26     10.52 o 
   8   4   6      207.16      209.32     18.80 o 
  10   4   6      265.87      272.90     15.08 o 
  12   4   6     1077.42     1104.18     38.90 o 
  14   4   6      153.01      131.30     26.31 o 
  16   4   6       24.96       24.32     23.98 o 
  18   4   6       63.79       27.11     25.72 o 
  20   4   6        8.66      -22.13     28.23 o 
 -23   5   6       20.69      -24.87     24.87 o 
 -21   5   6       93.81       76.46     17.74 o 
 -19   5   6      385.76      395.23     42.33 o 
 -17   5   6      435.68      472.81     22.44 o 
 -15   5   6      330.78      338.39     16.88 o 
 -13   5   6      567.93      548.97     30.06 o 
 -11   5   6       57.27       51.83     18.88 o 
  -9   5   6        1.61       -5.96     14.83 o 
  -7   5   6       20.34       21.43     14.27 o 
  -5   5   6        4.55        6.93     14.62 o 
  -3   5   6       12.90       11.71     13.32 o 
  -1   5   6     1589.64     1602.48     34.52 o 
   1   5   6      855.85      795.03     29.08 o 
   3   5   6       99.10       94.80     21.20 o 
   5   5   6       94.58       74.92     14.60 o 
   7   5   6      771.91      717.16     17.33 o 
   9   5   6      567.13      570.29     29.32 o 
  11   5   6      637.27      693.63     32.98 o 
  13   5   6      103.25       77.31     24.00 o 
  15   5   6       20.78       30.17     21.86 o 
  17   5   6       12.90       -1.63     21.09 o 
  19   5   6       68.51       13.25     26.94 o 
 -22   6   6        2.57        3.76     16.30 o 
 -20   6   6      165.51      188.40     23.75 o 
 -18   6   6      125.19      143.10     25.89 o 
 -16   6   6       52.60       82.94     17.64 o 
   0   6   6     1386.57     1286.35     28.89 o 
   2   6   6      328.22      316.80     19.12 o 
   4   6   6       70.55       84.18     15.71 o 
   6   6   6       56.99       45.30     15.73 o 
   8   6   6        4.75        4.08     15.28 o 
  10   6   6      267.40      279.51     32.83 o 
  12   6   6     1116.60     1121.65     49.61 o 
  14   6   6       18.65       25.92     25.29 o 
  16   6   6       31.55       81.72     29.52 o 
  18   6   6       18.59       37.05     28.20 o 
 -15   7   6      314.35      409.74     30.84 o 
 -13   7   6      222.04      245.15     28.14 o 
 -11   7   6       73.17       65.85     26.75 o 
  -9   7   6       98.23       81.94     25.11 o 
  -7   7   6       68.12      110.58     26.44 o 
  -5   7   6       49.42      102.48     28.19 o 
  -3   7   6        6.55       17.10     25.95 o 
  -1   7   6     1489.29     1413.35     48.64 o 
   1   7   6      254.23      252.59     19.57 o 
   3   7   6       12.01       13.06     16.73 o 
   5   7   6        8.72       16.79     15.54 o 
   7   7   6      113.80      101.59     17.61 o 
   9   7   6      731.88      713.48     38.66 o 
  11   7   6      120.66      105.06     32.06 o 
  13   7   6       60.10       34.16     32.12 o 
  15   7   6      133.83       84.05     27.89 o 
 -14   8   6      150.56      188.22     28.42 o 
 -12   8   6       38.79       44.47     23.29 o 
 -10   8   6       61.59       69.36     27.02 o 
  -8   8   6       59.48       89.80     28.01 o 
  -6   8   6       23.60       26.99     28.26 o 
  -4   8   6       12.10       10.16     22.45 o 
  -2   8   6       32.55       23.82     25.39 o 
   0   8   6      349.92      335.79     31.08 o 
   2   8   6        5.76      -12.17     27.74 o 
   4   8   6      459.71      387.61     23.22 o 
   6   8   6      106.46       95.31     19.30 o 
   8   8   6      198.58      211.94     22.22 o 
  10   8   6      253.52      297.92     34.18 o 
  -9   9   6        2.29      -12.23     24.11 o 
  -7   9   6      121.75      189.03     30.13 o 
  -5   9   6      278.73      260.32     35.02 o 
  -3   9   6      144.18      120.69     28.08 o 
  -1   9   6       57.94       68.79     25.45 o 
   1   9   6      285.44      242.38     34.67 o 
   3   9   6      198.77      224.45     30.90 o 
   5   9   6      306.47      276.25     22.59 o 
 -27   1   7       21.59      -32.47     32.47 o 
 -25   1   7        2.11      -19.38     19.38 o 
 -23   1   7       22.14      -12.91     18.56 o 
 -21   1   7       29.07       -5.24     17.32 o 
 -19   1   7      660.38      619.34     23.75 o 
 -17   1   7       93.91       95.05     10.79 o 
 -15   1   7       19.33       13.06      9.11 o 
 -13   1   7      787.37      779.69     14.67 o 
 -11   1   7      622.95      624.85      9.06 o 
  -9   1   7     1014.97      996.70     10.11 o 
  -7   1   7      476.86      528.54      7.87 o 
  -5   1   7     1111.82     1224.71     17.05 o 
  -3   1   7      941.02      969.55     11.90 o 
  -1   1   7     1043.09     1002.11     26.73 o 
   1   1   7     1103.00     1024.76     13.96 o 
   3   1   7      341.11      331.36      9.24 o 
   5   1   7      616.58      628.41     10.94 o 
   7   1   7       80.87      103.67      7.83 o 
   9   1   7      209.51      218.41     15.67 o 
  11   1   7      113.36      119.78     14.90 o 
  13   1   7      919.53      872.32     26.30 o 
  15   1   7      373.37      326.86     21.08 o 
  17   1   7      373.32      311.53     21.15 o 
  19   1   7       77.24      118.38     21.84 o 
  21   1   7      296.03      252.57     23.13 o 
  23   1   7       60.42       -8.36     19.44 o 
 -26   2   7      246.21      197.40     21.99 o 
 -24   2   7       37.33       12.33     18.89 o 
 -22   2   7        0.99      -16.10     16.10 o 
 -20   2   7      589.62      548.86     34.58 o 
 -18   2   7     1047.36      989.60     62.45 o 
 -16   2   7       86.77       84.52      9.44 o 
 -14   2   7        0.21        8.59     10.86 o 
 -12   2   7      296.28      260.68      9.55 o 
 -10   2   7       81.46       91.26      6.74 o 
  -8   2   7      240.56      256.23      8.55 o 
  -6   2   7        0.08        9.06      7.35 o 
  -4   2   7        6.94        5.14      8.91 o 
  -2   2   7      113.32      102.44     10.33 o 
   0   2   7     6760.62     7025.21     86.62 o 
   2   2   7      572.47      467.03     13.55 o 
   4   2   7      758.49      792.12     21.42 o 
   6   2   7     1566.83     1620.63     21.24 o 
   8   2   7      535.39      415.62     13.08 o 
  10   2   7     1197.18     1172.79     26.01 o 
  12   2   7     1415.04     1396.02     29.76 o 
  14   2   7      468.11      435.73     21.49 o 
  16   2   7      323.78      307.38     20.40 o 
  18   2   7      202.36      254.43     21.35 o 
  20   2   7       25.19       62.75     37.61 o 
  22   2   7       46.30       -0.92     17.25 o 
 -25   3   7      301.45      269.34     37.61 o 
 -23   3   7      373.50      322.62     33.89 o 
 -21   3   7      136.68       68.61     28.71 o 
 -19   3   7     3571.05     3593.25     74.54 o 
 -17   3   7     2510.63     2472.96     29.55 o 
 -15   3   7     1339.20     1315.45     19.26 o 
 -13   3   7      619.14      651.08     17.17 o 
 -11   3   7     1121.08     1096.69     15.90 o 
  -9   3   7     1142.60     1227.59     30.69 o 
  -7   3   7      316.66      321.43      9.84 o 
  -5   3   7      719.56      680.60     18.48 o 
  -3   3   7        0.55        8.04     13.12 o 
  -1   3   7     2672.19     2736.33     28.09 o 
   1   3   7     3564.17     3637.23     43.05 o 
   3   3   7     4868.66     5017.82     46.05 o 
   5   3   7       30.67       53.65      9.98 o 
   7   3   7      462.98      502.84     14.75 o 
   9   3   7     3623.95     3650.10     56.77 o 
  11   3   7       42.40       48.29     14.82 o 
  13   3   7      854.37      809.56     25.25 o 
  15   3   7      952.05      882.60     27.40 o 
  17   3   7      818.74      812.29     29.57 o 
  19   3   7      200.46      260.44     47.61 o 
  21   3   7       47.39       39.27     18.03 o 
 -24   4   7       36.91       -5.82     27.90 o 
 -22   4   7      274.33      186.33     33.37 o 
 -20   4   7      571.16      569.69     27.17 o 
 -18   4   7     1571.64     1611.75     33.26 o 
 -16   4   7        0.50       -4.05     12.63 o 
 -14   4   7       64.96       73.59     17.66 o 
 -12   4   7      701.15      742.57     24.17 o 
 -10   4   7      958.47      838.18     23.31 o 
  -8   4   7      371.13      361.04     18.10 o 
  -6   4   7      762.83      768.04     23.33 o 
  -4   4   7     1560.79     1416.18     26.69 o 
  -2   4   7     4259.30     4237.51     51.29 o 
   0   4   7     2671.06     2671.28     39.62 o 
   2   4   7      450.89      448.45     14.53 o 
   4   4   7        1.73        5.22      9.88 o 
   6   4   7       89.70       59.33     11.18 o 
   8   4   7       10.74       10.85     11.04 o 
  10   4   7      124.40      112.34     14.32 o 
  12   4   7      705.21      656.84     34.04 o 
  14   4   7       18.53       39.04     21.88 o 
  16   4   7      172.04      213.60     30.88 o 
  18   4   7      274.73      237.52     33.83 o 
  20   4   7       27.97      -24.22     27.51 o 
 -23   5   7       18.74       40.10     32.03 o 
 -21   5   7        3.47       11.02     16.46 o 
 -19   5   7      666.13      747.04     27.22 o 
 -17   5   7      395.92      415.66     32.71 o 
 -15   5   7      298.83      271.72     20.63 o 
 -13   5   7        3.12        8.71     16.36 o 
 -11   5   7      216.11      255.92     24.16 o 
  -9   5   7      521.75      506.37     25.07 o 
  -1   5   7     1066.53     1048.20     30.24 o 
   1   5   7     1178.66     1101.47     33.32 o 
   3   5   7      242.52      204.97     22.64 o 
   5   5   7        0.58        0.35     20.37 o 
   7   5   7       83.40       73.33     13.43 o 
   9   5   7     1083.21     1078.47     36.16 o 
  11   5   7       47.57       67.60     23.28 o 
  13   5   7       34.02       49.53     23.33 o 
  15   5   7      682.80      696.33     39.38 o 
  17   5   7      660.40      636.96     40.20 o 
  19   5   7      516.40      467.11     39.10 o 
 -20   6   7       99.81      163.53     31.82 o 
 -18   6   7      460.67      576.73     37.01 o 
 -16   6   7       69.01       68.28     31.12 o 
 -14   6   7       32.52       65.26     34.44 o 
   0   6   7     1102.17     1124.80     34.85 o 
   2   6   7     1814.67     1672.93     43.55 o 
   4   6   7       69.54       62.92     15.41 o 
   6   6   7        3.57       17.01     21.19 o 
   8   6   7      553.52      541.99     22.63 o 
  10   6   7      426.81      474.20     37.28 o 
  12   6   7      143.51      154.32     31.93 o 
  14   6   7       52.20      113.54     32.50 o 
  16   6   7      333.16      424.94     41.16 o 
 -17   7   7       64.37      142.24     26.42 o 
 -15   7   7      129.91      189.63     27.78 o 
 -13   7   7      140.96      178.10     28.28 o 
 -11   7   7      207.31      312.58     30.26 o 
  -9   7   7        0.23       16.89     26.30 o 
  -7   7   7      150.53      186.64     29.44 o 
  -5   7   7       58.32       34.89     22.67 o 
  -3   7   7      259.81      292.80     31.16 o 
  -1   7   7      221.46      270.96     30.66 o 
   1   7   7     2078.88     2163.10     56.97 o 
   3   7   7      560.72      517.73     29.93 o 
   5   7   7        0.15        8.19     15.80 o 
   7   7   7      699.46      733.44     26.64 o 
   9   7   7      315.70      392.10     32.89 o 
  11   7   7       12.48       12.27     28.80 o 
  13   7   7       52.18       68.59     30.09 o 
 -14   8   7       18.91       38.69     20.55 o 
 -12   8   7      191.07      279.11     33.23 o 
 -10   8   7       91.63      144.85     26.12 o 
  -8   8   7       21.86       89.96     26.76 o 
  -6   8   7       18.05       57.56     24.73 o 
  -4   8   7      267.83      217.32     31.68 o 
  -2   8   7      434.46      421.13     36.41 o 
   0   8   7       51.73       81.97     29.24 o 
   2   8   7      290.31      311.84     33.52 o 
   4   8   7       55.53       25.36     16.49 o 
   6   8   7      171.64      154.29     31.04 o 
   8   8   7      292.65      297.19     40.92 o 
  10   8   7       15.09       35.10     30.90 o 
  -7   9   7      118.17      128.32     27.79 o 
  -5   9   7       33.93       21.64     28.94 o 
  -3   9   7      269.29      229.77     31.32 o 
  -1   9   7       15.16       24.24     24.92 o 
   1   9   7        5.15      -17.23     27.69 o 
   3   9   7       26.99      -27.74     27.74 o 
 -26   0   8       19.73      -16.56     23.15 o 
 -24   0   8      427.11      410.46     35.14 o 
 -22   0   8     1150.26     1143.65     45.32 o 
 -20   0   8      702.87      704.03     36.31 o 
 -18   0   8      459.83      398.36     28.79 o 
 -16   0   8      196.35      229.28     16.38 o 
 -14   0   8      768.27      799.41     22.37 o 
 -12   0   8       80.70       60.11     13.55 o 
 -10   0   8     1452.34     1830.00     64.94 o 
  -8   0   8      595.62      811.52     21.40 o 
  -6   0   8     1754.63     2340.09     35.56 o 
  -4   0   8      737.70      983.91     48.65 o 
  -2   0   8      169.02      268.68     28.56 o 
   0   0   8    23514.87    25843.88     85.18 o 
   2   0   8       37.71       48.54     10.17 o 
   4   0   8        0.56       25.05      9.34 o 
   6   0   8     7524.47     7765.86    204.34 o 
   8   0   8     1144.29     1368.30     38.11 o 
  10   0   8      314.19      302.06     26.82 o 
  12   0   8     5782.32     5539.03     78.78 o 
  14   0   8     1577.29     1690.36     49.20 o 
  16   0   8      312.22      261.90     30.63 o 
  18   0   8      199.84      190.44     28.62 o 
  20   0   8       72.05       65.03     29.95 o 
  22   0   8       13.29       35.04     26.96 o 
 -27   1   8      167.64      197.45     38.01 o 
 -25   1   8       48.37       51.20     26.35 o 
 -23   1   8      509.10      468.44     25.30 o 
 -21   1   8      450.54      482.86     24.19 o 
 -19   1   8        0.11       20.82     16.46 o 
 -17   1   8      515.73      524.25     18.63 o 
 -15   1   8      675.55      654.89     15.29 o 
 -13   1   8      549.77      602.87     14.44 o 
 -11   1   8     1015.51     1018.66     19.05 o 
  -9   1   8      148.96      197.95      8.33 o 
  -7   1   8     1892.13     1883.27     45.09 o 
  -5   1   8     1255.73     1199.63     13.89 o 
  -3   1   8     5121.67     4944.87     32.70 o 
  -1   1   8    11738.63    12478.97    180.34 o 
   1   1   8     5799.80     5695.15     38.66 o 
   3   1   8     3853.28     3747.33     29.58 o 
   5   1   8     3221.37     3441.98     26.24 o 
   7   1   8     1547.58     1376.71     16.57 o 
   9   1   8      759.51      692.97     22.10 o 
  11   1   8     1530.35     1380.34     29.66 o 
  13   1   8     2088.81     2199.52    105.63 o 
  15   1   8      390.17      397.68     22.72 o 
  17   1   8      384.07      366.23     21.83 o 
  19   1   8      101.22      134.15     19.92 o 
  21   1   8       50.27       94.76     20.00 o 
 -26   2   8        1.37       12.75     32.18 o 
 -24   2   8      295.78      288.84     35.66 o 
 -22   2   8      837.16      884.83     34.58 o 
 -20   2   8      223.90      227.83     23.61 o 
 -18   2   8      698.82      653.52     24.60 o 
 -16   2   8      381.87      387.13     16.53 o 
 -14   2   8     1084.95     1076.37     17.67 o 
 -12   2   8     2346.86     2368.66     28.45 o 
 -10   2   8        0.64       11.41      7.29 o 
  -8   2   8       44.43       47.37     10.77 o 
  -6   2   8     3478.40     3454.63     57.33 o 
  -4   2   8     4714.82     4682.23     31.59 o 
  -2   2   8     2487.96     2355.32     24.06 o 
   0   2   8     1242.81     1335.05     16.66 o 
   2   2   8     4374.98     4486.71     28.15 o 
   4   2   8     1041.47      984.09     17.78 o 
   6   2   8      195.59      236.21     12.45 o 
   8   2   8       57.00       32.46     10.61 o 
  10   2   8        0.95        4.24     13.63 o 
  12   2   8     1839.83     1783.06     33.99 o 
  14   2   8      124.77      108.18     17.52 o 
  16   2   8      230.53      240.13     19.85 o 
  18   2   8        9.29       28.52     17.82 o 
  20   2   8       24.21       82.69     46.29 o 
  22   2   8      131.84      169.89     76.06 o 
 -25   3   8      115.62       68.26     28.90 o 
 -23   3   8        9.90       -1.97     28.28 o 
 -21   3   8      828.77      818.51     42.97 o 
 -19   3   8      291.89      328.93     21.40 o 
 -17   3   8      140.00      133.42     14.88 o 
 -15   3   8       51.79       64.39     12.66 o 
 -13   3   8      622.19      635.84     17.64 o 
 -11   3   8     2803.72     2729.91     28.34 o 
  -9   3   8        3.89       16.37      8.63 o 
  -7   3   8      315.67      345.90     11.33 o 
  -5   3   8      471.34      504.11     17.04 o 
  -3   3   8     1451.91     1217.11     33.62 o 
  -1   3   8     1842.74     2047.12     38.75 o 
   1   3   8       25.19       23.08     13.02 o 
   3   3   8     1353.81     1402.69     24.52 o 
   5   3   8     2045.99     2037.78     24.12 o 
   7   3   8       31.42       26.82     10.80 o 
   9   3   8      702.54      718.40     25.79 o 
  11   3   8     2825.44     2695.01     39.28 o 
  13   3   8      259.28      272.93     19.32 o 
  15   3   8      525.53      540.83     24.55 o 
  17   3   8       15.18       39.27     14.73 o 
  19   3   8       50.44      105.62     19.88 o 
  21   3   8       13.52       65.62     64.19 o 
 -24   4   8      158.91      131.96     35.50 o 
 -22   4   8        0.04       -3.09     26.72 o 
 -20   4   8      499.54      492.03     38.06 o 
 -18   4   8        0.34       22.50     24.23 o 
 -16   4   8      270.59      262.42     22.52 o 
 -14   4   8      933.80      913.55     27.76 o 
 -12   4   8     2448.50     2442.97     37.61 o 
 -10   4   8      780.73      738.73     23.85 o 
  -8   4   8      132.27      146.07     16.67 o 
  -6   4   8      240.01      245.40     12.13 o 
  -4   4   8      634.70      697.43     21.36 o 
  -2   4   8      741.65      712.25     24.37 o 
   0   4   8      340.09      403.31     21.54 o 
   2   4   8       16.80       10.41     10.67 o 
   4   4   8      135.97      141.72     12.76 o 
   6   4   8      147.49      152.09     12.05 o 
   8   4   8     1627.60     1687.34     25.06 o 
  10   4   8       17.69       22.40     14.40 o 
  12   4   8      512.08      495.71     30.93 o 
  14   4   8      247.63      264.96     29.03 o 
  16   4   8      119.59      159.26     30.12 o 
  18   4   8        3.23       -3.41     28.44 o 
  20   4   8        0.14      -27.20     27.20 o 
 -23   5   8       19.91       84.54     31.43 o 
 -21   5   8      432.23      443.95     36.49 o 
 -19   5   8      254.38      271.32     32.40 o 
 -17   5   8      523.14      516.01     41.93 o 
 -15   5   8      819.03      806.78     27.55 o 
 -13   5   8       98.62       95.04     27.15 o 
 -11   5   8       33.00       36.41     15.73 o 
  -9   5   8     2088.07     2089.72     52.88 o 
  -1   5   8       96.34      112.46     17.60 o 
   1   5   8      124.95      122.26     18.89 o 
   3   5   8        6.36       -8.16     18.81 o 
   7   5   8      278.76      261.33     22.59 o 
   9   5   8      252.65      228.29     24.27 o 
  11   5   8     1055.64     1066.13     40.68 o 
  13   5   8       16.96       36.90     23.33 o 
  15   5   8        6.28       83.36     26.99 o 
  17   5   8       82.91       15.02     28.29 o 
 -20   6   8       10.96       50.08     27.66 o 
 -18   6   8      492.28      494.26     33.59 o 
 -16   6   8      102.36      146.34     36.11 o 
 -14   6   8       82.39      123.98     35.94 o 
 -12   6   8      104.00      122.17     31.42 o 
   2   6   8       13.63        9.92     19.04 o 
   4   6   8       64.25       49.24     21.61 o 
   6   6   8       16.09       31.23     15.42 o 
   8   6   8      372.17      377.13     30.94 o 
  10   6   8        1.74       11.26     25.95 o 
  12   6   8        0.12        5.51     27.55 o 
  14   6   8        9.27       13.82     26.63 o 
  16   6   8       58.75       99.18     29.60 o 
 -17   7   8      175.55      207.94     24.70 o 
 -15   7   8        1.12       25.23     37.63 o 
  -1   7   8       31.02       -6.72     27.97 o 
   1   7   8        4.26       27.25     22.87 o 
   3   7   8      296.71      342.42     37.30 o 
   5   7   8      242.69      232.82     19.94 o 
   7   7   8        5.70        1.54     16.23 o 
   9   7   8      227.79      221.94     32.22 o 
  11   7   8       20.28        5.25     25.68 o 
  13   7   8      197.08      180.44     34.14 o 
 -14   8   8       69.39      185.85     31.74 o 
 -12   8   8       45.64       96.16     26.18 o 
 -10   8   8      121.35      189.89     31.74 o 
  -8   8   8       52.05      108.44     30.96 o 
  -6   8   8       99.56      152.48     28.40 o 
  -4   8   8      187.90      223.58     34.17 o 
  -2   8   8        9.65       73.30     30.61 o 
   0   8   8        4.30        9.09     28.76 o 
   2   8   8       21.30       16.54     25.89 o 
   4   8   8      119.95      130.48     26.45 o 
   6   8   8       32.28       51.30     38.07 o 
   8   8   8        0.01        7.34     28.26 o 
 -27   1   9        1.70       62.62     21.59 o 
 -25   1   9        0.17       24.21     19.69 o 
 -23   1   9        7.55       36.36     22.80 o 
 -21   1   9       18.62       34.77     17.45 o 
 -19   1   9      306.48      325.97     22.03 o 
 -17   1   9      129.70      112.63     11.86 o 
 -15   1   9       84.80       84.17     10.99 o 
 -13   1   9        0.39        3.79     10.26 o 
 -11   1   9       17.57       12.57      8.29 o 
  -9   1   9       47.87       68.39      8.80 o 
  -7   1   9      221.14      221.78      8.65 o 
  -5   1   9     1127.68     1157.35     24.87 o 
  -3   1   9      588.65      633.93     24.59 o 
  -1   1   9      658.87      791.98     37.50 o 
   1   1   9      479.83      477.48     12.63 o 
   3   1   9     3899.08     3790.03     52.57 o 
   5   1   9       51.09       39.67      9.17 o 
   7   1   9       75.15       60.62      9.03 o 
   9   1   9     1034.88      995.76     26.31 o 
  11   1   9       76.76       75.57     17.66 o 
  13   1   9      188.93      177.34     18.61 o 
  15   1   9       81.45       60.18     16.48 o 
  17   1   9       14.39       -6.79     20.46 o 
  19   1   9       88.42      113.02     32.80 o 
  21   1   9       10.18       64.78     19.29 o 
 -26   2   9       44.30      106.38     39.98 o 
 -24   2   9      111.44      134.78     19.67 o 
 -22   2   9      630.71      678.63     27.33 o 
 -20   2   9       94.64      123.61     21.64 o 
 -18   2   9       51.13       73.63     14.25 o 
 -16   2   9      962.31      908.20     18.37 o 
 -14   2   9     1159.90     1084.43     18.54 o 
 -12   2   9      718.90      752.36     15.83 o 
 -10   2   9      259.06      254.92      9.78 o 
  -8   2   9      247.22      209.49     13.80 o 
  -6   2   9       79.36       94.18     15.01 o 
  -4   2   9       46.30       56.63     12.87 o 
  -2   2   9      413.73      456.18     15.92 o 
   0   2   9      612.67      665.49     14.26 o 
   2   2   9      776.73      834.25     15.32 o 
   4   2   9      657.04      649.94     16.52 o 
   6   2   9     1252.40     1341.48     25.05 o 
   8   2   9      215.21      225.40     23.18 o 
  10   2   9      464.29      444.02     21.54 o 
  12   2   9      432.23      414.07     21.62 o 
  14   2   9      274.32      274.66     21.21 o 
  16   2   9      269.71      244.49     21.48 o 
  18   2   9      288.61      288.03     21.86 o 
  20   2   9       51.74      118.17     19.56 o 
 -25   3   9       79.95       41.64     28.10 o 
 -23   3   9        1.43        3.66     24.57 o 
 -21   3   9       42.79       36.29     24.32 o 
 -19   3   9       74.57       73.60     17.96 o 
 -17   3   9      244.72      255.66     18.15 o 
 -15   3   9      822.56      810.37     20.53 o 
 -13   3   9     3600.40     3486.51     34.01 o 
 -11   3   9     2783.05     2474.34     37.34 o 
  -9   3   9        1.41       -2.73      7.93 o 
  -7   3   9     1170.54     1140.17     41.41 o 
  -5   3   9     4285.22     4098.69     39.08 o 
  -3   3   9       91.62       87.85     16.68 o 
  -1   3   9      918.70      900.56     18.78 o 
   1   3   9      727.12      645.04     21.25 o 
   3   3   9     1839.83     1664.71     29.84 o 
   5   3   9      579.15      557.96     31.20 o 
   7   3   9      413.66      377.18     15.39 o 
   9   3   9      222.04      179.47     16.99 o 
  11   3   9        2.83        9.91     14.01 o 
  13   3   9     1204.56     1192.90     40.63 o 
  15   3   9       66.71       52.64     17.23 o 
  17   3   9       42.89       44.75     17.69 o 
  19   3   9      226.24      300.77     39.86 o 
 -24   4   9      124.24      204.30     35.62 o 
 -22   4   9      184.44      218.10     33.67 o 
 -20   4   9      128.06      118.09     27.74 o 
 -18   4   9      798.19      797.55     29.33 o 
 -16   4   9     1736.14     1778.36     37.07 o 
 -14   4   9     1124.27     1093.35     29.84 o 
 -12   4   9      327.26      329.29     21.86 o 
 -10   4   9     1795.35     1891.41     36.59 o 
  -8   4   9      540.27      617.58     36.48 o 
  -6   4   9     1716.57     1784.65     62.24 o 
  -4   4   9       42.95       36.35     15.60 o 
  -2   4   9      859.04      833.49     22.51 o 
   0   4   9     1041.22     1064.12     25.13 o 
   2   4   9     1989.59     1918.03     45.99 o 
   4   4   9     1015.09      935.84     20.14 o 
   6   4   9      190.89      173.56     13.03 o 
   8   4   9      387.01      384.85     18.72 o 
  10   4   9      183.43      154.02     15.86 o 
  12   4   9      158.01      156.78     25.14 o 
  14   4   9       13.39       18.41     22.56 o 
  16   4   9       27.56       41.27     28.50 o 
  18   4   9      248.48      324.33     33.65 o 
 -23   5   9      162.42      198.72     31.55 o 
 -21   5   9       28.01       60.53     30.19 o 
 -19   5   9      424.54      447.53     34.50 o 
 -17   5   9      246.98      260.71     35.31 o 
 -15   5   9      293.69      301.52     22.75 o 
 -13   5   9      297.59      282.73     21.01 o 
 -11   5   9      104.35       81.74     18.23 o 
  -9   5   9      219.98      187.60     35.32 o 
  -7   5   9       54.48      102.55     37.44 o 
  -5   5   9      546.78      554.57     38.26 o 
   1   5   9     1150.64     1105.74     35.04 o 
   7   5   9       84.93      119.89     27.40 o 
   9   5   9      216.63      215.30     25.88 o 
  11   5   9      125.08      133.17     24.88 o 
  13   5   9      102.43      124.21     26.05 o 
  15   5   9       81.96      110.31     30.73 o 
  17   5   9       11.54       -0.75     28.69 o 
 -20   6   9        9.14       58.34     27.97 o 
 -18   6   9      657.04      694.53     39.90 o 
 -16   6   9      191.77      295.94     36.85 o 
 -14   6   9      295.39      389.96     42.55 o 
 -12   6   9       26.29       23.41     30.90 o 
 -10   6   9       52.49       65.30     33.06 o 
  -8   6   9       42.23       10.46     31.63 o 
   2   6   9      911.33      873.17     36.44 o 
   4   6   9     1490.13     1534.22     47.10 o 
   6   6   9      283.76      266.67     30.36 o 
   8   6   9        1.57       -1.39     23.70 o 
  10   6   9      279.21      336.02     35.15 o 
  12   6   9      188.39      248.26     34.34 o 
  14   6   9       97.36      134.46     34.94 o 
 -17   7   9      451.61      535.20     41.82 o 
 -15   7   9      158.66      193.92     38.90 o 
 -13   7   9        0.77       -0.93     36.19 o 
 -11   7   9       78.42       78.54     39.17 o 
   3   7   9      852.20      856.97     40.06 o 
   5   7   9      540.45      554.03     25.65 o 
   7   7   9       76.52       71.56     17.26 o 
   9   7   9       44.05       47.38     30.58 o 
  11   7   9      468.53      550.93     44.13 o 
 -12   8   9       15.02       28.53     20.88 o 
 -10   8   9       56.76      103.40     31.49 o 
  -8   8   9       68.92      111.22     31.33 o 
  -6   8   9      101.17       88.62     26.17 o 
  -4   8   9       58.82      108.32     31.38 o 
  -2   8   9       17.50       28.91     29.86 o 
   0   8   9       18.04       63.77     30.61 o 
   2   8   9      640.18      607.79     40.16 o 
   4   8   9      218.99      204.08     30.93 o 
   6   8   9        7.03       40.25     26.42 o 
 -26   0  10      471.26      530.81     39.10 o 
 -24   0  10      271.26      443.30     37.10 o 
 -22   0  10       92.98      130.61     29.22 o 
 -20   0  10     2385.88     2370.93     59.92 o 
 -18   0  10      919.67      979.62     27.77 o 
 -16   0  10     1517.68     1437.32     30.91 o 
 -14   0  10       48.10       41.97     14.53 o 
 -12   0  10        0.36       -9.88     15.45 o 
 -10   0  10       83.29       37.25     24.53 o 
  -8   0  10       22.19       26.13     23.60 o 
  -6   0  10       16.40       56.97     23.34 o 
  -4   0  10      394.01      394.05     17.07 o 
  -2   0  10     1096.20     1041.98     23.50 o 
   0   0  10     2431.03     2622.56     62.68 o 
   2   0  10      591.07      463.21     22.13 o 
   4   0  10     1607.04     1717.26     55.77 o 
   6   0  10      308.81      329.04     17.04 o 
   8   0  10      389.52      387.93     29.30 o 
  10   0  10     1075.75     1080.23     41.94 o 
  12   0  10      565.65      549.11     33.12 o 
  14   0  10      260.93      278.24     29.73 o 
  16   0  10      631.60      670.70     40.99 o 
  18   0  10      470.09      463.74     37.35 o 
  20   0  10      309.96      342.70     34.95 o 
 -25   1  10       10.00       50.44     21.51 o 
 -23   1  10       98.83      120.96     21.32 o 
 -21   1  10      767.94      757.50     28.34 o 
 -19   1  10     1074.31     1188.00     24.96 o 
 -17   1  10       84.79       82.36     12.22 o 
 -15   1  10      180.33      170.45     12.58 o 
 -13   1  10        9.24       25.66     10.07 o 
 -11   1  10      268.76      265.46     19.99 o 
  -9   1  10      202.00      219.24     13.19 o 
  -7   1  10      178.04      190.49      8.83 o 
  -5   1  10       23.20       32.00      8.63 o 
  -3   1  10      114.12       91.10     12.06 o 
  -1   1  10     6219.48     6110.89    107.45 o 
   1   1  10     4562.85     4515.42     67.42 o 
   3   1  10     3688.04     3905.04     52.99 o 
   5   1  10      339.94      349.19     12.45 o 
   7   1  10        3.31       14.05     11.72 o 
   9   1  10     5374.51     5450.36     55.80 o 
  11   1  10      625.53      583.84     36.22 o 
  13   1  10       83.18       70.34     17.59 o 
  15   1  10      245.88      229.30     33.21 o 
  17   1  10      232.88      215.75     20.99 o 
  19   1  10      387.86      465.83     35.49 o 
 -26   2  10       94.17      133.73     22.62 o 
 -24   2  10       70.86      112.43     20.49 o 
 -22   2  10       51.88       64.45     18.14 o 
 -20   2  10     1303.92     1248.46     38.39 o 
 -18   2  10      467.24      506.77     19.77 o 
 -16   2  10     1274.16     1205.26     21.37 o 
 -14   2  10       49.40       48.13     11.23 o 
 -12   2  10      463.11      499.56     17.82 o 
 -10   2  10      482.62      387.82     32.09 o 
  -8   2  10      142.03      112.27     17.53 o 
  -6   2  10      261.18      281.02     41.46 o 
  -4   2  10      379.39      343.65     20.20 o 
  -2   2  10     3709.00     3493.36     40.89 o 
   0   2  10    10572.17    10797.41     54.04 o 
   2   2  10     1299.91     1094.10     27.17 o 
   4   2  10      182.79      205.18     11.57 o 
   6   2  10      814.64      791.23     18.93 o 
   8   2  10     1920.49     1897.13     34.53 o 
  10   2  10       86.16       76.41     16.25 o 
  12   2  10     1009.11      872.83     49.61 o 
  14   2  10       67.45       82.16     17.82 o 
  16   2  10       72.20       52.98     18.46 o 
  18   2  10      174.28      191.65     43.58 o 
  20   2  10       18.07       60.09     19.82 o 
 -25   3  10        1.23       66.21     32.20 o 
 -23   3  10       25.24       28.08     28.01 o 
 -21   3  10        0.91       18.40     27.43 o 
 -19   3  10       21.79      -11.92     16.74 o 
 -17   3  10      373.79      363.63     17.83 o 
 -15   3  10     1723.75     1630.30     26.90 o 
 -13   3  10     1764.24     1596.41     34.25 o 
 -11   3  10       90.27       82.72     18.28 o 
  -9   3  10        9.08       10.74     29.97 o 
  -7   3  10     3879.81     3678.79     64.49 o 
  -5   3  10      309.90      338.23     18.99 o 
  -3   3  10      564.77      584.60     21.95 o 
  -1   3  10     2304.55     2260.78     34.04 o 
   1   3  10     2075.55     2119.65     33.54 o 
   3   3  10        2.07       -7.46     11.66 o 
   5   3  10       49.90       50.97     12.07 o 
   7   3  10      291.46      263.60     14.87 o 
   9   3  10      607.19      626.20     23.44 o 
  11   3  10       72.39       61.57     17.04 o 
  13   3  10        0.03        7.52     15.21 o 
  15   3  10       11.78        6.24     15.53 o 
  17   3  10      160.91      170.05     19.57 o 
  19   3  10      179.82      202.77     21.70 o 
 -24   4  10       18.05       39.54     27.35 o 
 -22   4  10      144.15      151.68     30.49 o 
 -20   4  10        9.50      -17.14     27.16 o 
 -18   4  10      345.43      275.45     34.44 o 
 -16   4  10       71.81       68.04     20.49 o 
 -14   4  10      464.94      390.23     23.88 o 
 -12   4  10      112.66       84.00     18.62 o 
 -10   4  10       24.39       13.88     29.32 o 
  -8   4  10     1229.76     1104.78     46.48 o 
  -6   4  10     2699.58     2492.30     57.24 o 
  -4   4  10        1.58        3.22     29.20 o 
  -2   4  10      865.08      813.79     23.88 o 
   0   4  10     3493.00     3627.97     60.09 o 
   2   4  10      171.13      164.69     13.74 o 
   4   4  10       46.09       42.41     11.86 o 
   6   4  10      177.56      156.16     14.00 o 
   8   4  10      303.89      278.54     40.21 o 
  10   4  10        9.50        4.69     13.08 o 
  12   4  10        2.98       -2.80     25.84 o 
  14   4  10        8.12       -6.87     24.76 o 
  16   4  10        1.89       28.53     25.66 o 
 -21   5  10      126.22      116.27     30.17 o 
 -19   5  10       23.77       24.35     28.21 o 
 -17   5  10       42.10       27.26     17.93 o 
 -15   5  10        0.02       -1.57     17.82 o 
 -13   5  10       57.09       57.10     18.65 o 
 -11   5  10     1254.71     1239.62     50.81 o 
  -9   5  10       43.20       25.13     35.46 o 
  -7   5  10      722.86      682.39     40.97 o 
  -5   5  10      446.80      521.30     41.05 o 
  -3   5  10      519.41      488.79     39.00 o 
  -1   5  10      331.53      352.41     38.62 o 
   1   5  10        4.21      -11.12     30.51 o 
   3   5  10       44.24       65.45     31.76 o 
   5   5  10        1.73       32.83     29.08 o 
   7   5  10       31.68       53.21     28.33 o 
   9   5  10       83.10       67.54     22.88 o 
  11   5  10        0.01      -18.84     22.55 o 
  13   5  10       11.06       61.87     25.54 o 
  15   5  10        5.04       32.24     25.71 o 
 -20   6  10        0.87       -5.03     27.05 o 
 -18   6  10      118.96       84.45     23.36 o 
 -16   6  10        5.59      -11.98     36.08 o 
 -14   6  10       24.43       18.88     32.13 o 
 -12   6  10      110.80      119.32     32.12 o 
 -10   6  10      552.97      573.19     41.58 o 
  -8   6  10      186.93      211.40     40.44 o 
  -6   6  10       12.95       17.46     30.61 o 
  -4   6  10      164.99      158.50     32.42 o 
  -2   6  10      329.81      398.04     42.07 o 
   4   6  10       56.92       66.94     19.66 o 
   6   6  10        6.91       17.72     17.48 o 
   8   6  10       34.34       37.09     27.93 o 
 -15   7  10       39.76       23.39     35.44 o 
 -13   7  10      127.57      189.91     43.62 o 
 -11   7  10       88.94      101.67     40.53 o 
  -9   7  10      240.86      236.37     39.27 o 
  -7   7  10        3.65       51.85     38.11 o 
   5   7  10        9.33       66.47     26.55 o 
   7   7  10       64.37       22.03     29.32 o 
   9   7  10       34.12       28.58     27.15 o 
 -10   8  10       16.61       91.96     41.42 o 
  -6   8  10       27.49       71.84     26.23 o 
  -4   8  10       15.67        8.41     28.31 o 
  -2   8  10        1.54       38.19     29.22 o 
   0   8  10      266.54      287.58     31.74 o 
   2   8  10      165.00      299.93     36.72 o 
   4   8  10        8.05       70.86     29.10 o 
 -25   1  11       18.08       44.18     18.76 o 
 -23   1  11       23.93       39.40     17.24 o 
 -21   1  11        1.48       -2.72     18.37 o 
 -19   1  11        7.90       -1.27     12.33 o 
 -17   1  11       47.03       44.35     12.99 o 
 -15   1  11      114.25      104.06     12.68 o 
 -13   1  11      187.12      212.41     13.40 o 
 -11   1  11       76.94       57.80     19.78 o 
  -9   1  11       50.83       43.14     13.45 o 
  -7   1  11      346.98      322.63     15.20 o 
  -5   1  11      146.09      133.11     13.13 o 
  -3   1  11        9.64       10.02     12.45 o 
  -1   1  11     1257.39     1296.63     57.74 o 
   1   1  11      300.72      326.39     15.46 o 
   3   1  11      109.80      103.32     11.24 o 
   5   1  11      932.76      943.89     17.33 o 
   7   1  11      264.65      256.76     19.21 o 
   9   1  11      526.73      534.05     23.30 o 
  11   1  11      233.17      246.48     23.23 o 
  13   1  11      345.56      368.10     25.53 o 
  15   1  11      141.35      139.86     22.17 o 
  17   1  11        0.13      -13.86     17.74 o 
  19   1  11        7.50       11.95     18.48 o 
 -24   2  11        0.01        1.85     19.57 o 
 -22   2  11        8.49        7.83     17.53 o 
 -20   2  11       57.40       48.45     17.23 o 
 -18   2  11      476.68      436.21     16.84 o 
 -16   2  11      685.20      636.56     17.91 o 
 -14   2  11      195.56      165.69     16.97 o 
 -12   2  11      339.89      324.59     17.49 o 
 -10   2  11      960.36      932.95     28.16 o 
  -8   2  11     2283.89     2129.71     54.84 o 
  -6   2  11      428.11      410.36     22.52 o 
  -4   2  11      359.77      366.60     20.19 o 
  -2   2  11     1125.84     1141.71     26.84 o 
   0   2  11      583.52      582.13     17.80 o 
   2   2  11      141.40      149.46     11.39 o 
   4   2  11       55.68       66.50     10.91 o 
   6   2  11       72.29       61.81     12.65 o 
   8   2  11       78.23       55.35     16.71 o 
  10   2  11      213.11      238.73     19.76 o 
  12   2  11      487.06      531.32     25.73 o 
  14   2  11       12.59       32.41     17.16 o 
  16   2  11      401.57      404.66     26.60 o 
  18   2  11       19.09      -36.04     49.10 o 
 -23   3  11      157.00      153.61     33.38 o 
 -21   3  11       14.67       14.84     26.12 o 
 -19   3  11        1.18       -0.16     14.14 o 
 -17   3  11       16.23       15.33     13.62 o 
 -15   3  11      141.97      123.31     41.34 o 
 -13   3  11      125.88      112.46     19.93 o 
 -11   3  11      231.61      215.75     32.79 o 
  -9   3  11     2218.27     2015.21     54.62 o 
  -7   3  11      590.48      474.96     37.49 o 
  -5   3  11       42.30       27.91     30.34 o 
  -3   3  11     1469.34     1408.84     46.04 o 
  -1   3  11     3901.03     3758.54     44.11 o 
   1   3  11     1103.27     1158.94     28.53 o 
   3   3  11      296.60      281.89     15.35 o 
   5   3  11      606.03      637.93     18.94 o 
   7   3  11       38.33       21.08     16.43 o 
   9   3  11      102.17      109.03     16.97 o 
  11   3  11       57.08       56.07     18.18 o 
  13   3  11      126.09      163.01     32.12 o 
  15   3  11       74.64       85.35     18.64 o 
  17   3  11      148.87      128.83     43.79 o 
 -22   4  11       62.06       75.25     31.44 o 
 -20   4  11      169.40      222.12     31.57 o 
 -18   4  11       97.07       93.29     45.35 o 
 -16   4  11       95.55       78.16     20.79 o 
 -14   4  11      204.43      211.70     21.93 o 
 -12   4  11      834.85      811.17     47.14 o 
 -10   4  11     1587.59     1545.86     51.47 o 
  -8   4  11      359.50      266.74     39.05 o 
  -6   4  11     2065.17     1932.06     55.47 o 
  -4   4  11     4920.32     5125.69     80.60 o 
  -2   4  11     2342.13     2318.17     36.89 o 
   0   4  11      820.27      841.95     26.24 o 
   2   4  11     1619.30     1558.12     43.24 o 
   4   4  11      977.02      836.56     28.30 o 
   6   4  11      246.72      250.86     17.73 o 
   8   4  11       19.62       17.70     24.29 o 
  10   4  11        0.75       -2.03     14.39 o 
  12   4  11      294.37      253.06     29.34 o 
  14   4  11      104.83       70.78     25.22 o 
  16   4  11      132.16      141.05     33.28 o 
 -21   5  11      247.96      208.24     32.73 o 
 -19   5  11      198.93      184.60     30.53 o 
 -17   5  11      140.20      114.31     22.18 o 
 -15   5  11       64.53       60.55     20.52 o 
 -13   5  11      360.98      411.23     25.78 o 
 -11   5  11      281.98      255.41     38.46 o 
  -9   5  11      179.77      171.49     38.37 o 
  -7   5  11       87.38      100.83     33.70 o 
  -5   5  11      196.52      258.18     35.91 o 
  -3   5  11      244.94      254.89     38.08 o 
  -1   5  11      407.77      339.09     34.97 o 
   1   5  11      371.49      369.83     35.24 o 
   3   5  11      166.22      172.61     33.46 o 
   5   5  11       48.59       63.64     30.37 o 
   9   5  11       24.47       21.70     22.84 o 
  11   5  11       65.61       52.73     24.68 o 
  13   5  11      237.68      230.28     29.18 o 
 -18   6  11       31.67       18.95     21.20 o 
 -16   6  11        0.15       -8.79     32.62 o 
 -14   6  11      158.76      232.83     39.16 o 
 -12   6  11      242.00      290.20     40.71 o 
 -10   6  11      178.88      229.36     35.91 o 
  -8   6  11       28.17       35.38     38.02 o 
  -6   6  11       11.42       20.16     35.81 o 
  -4   6  11      212.10      326.81     41.18 o 
  -2   6  11      130.26      180.14     33.88 o 
   0   6  11      846.20      829.65     47.90 o 
   2   6  11        2.03       30.33     32.45 o 
   4   6  11        3.11       24.05     32.01 o 
   6   6  11      112.87      115.55     21.77 o 
 -15   7  11      199.22      181.98     41.60 o 
 -13   7  11      266.62      316.98     42.82 o 
 -11   7  11      256.21      282.19     44.36 o 
  -9   7  11        4.77       12.81     36.59 o 
  -7   7  11       56.42      124.37     40.55 o 
  -5   7  11      279.75      419.08     46.38 o 
  -3   7  11      235.09      272.81     38.48 o 
  -1   7  11      305.74      472.95     46.04 o 
   1   7  11       45.97       92.41     38.07 o 
   3   7  11       46.09       53.25     36.35 o 
   5   7  11       54.54      102.26     20.67 o 
   7   7  11      181.60      205.49     30.55 o 
  -8   8  11       16.98       49.23     41.77 o 
  -6   8  11       15.39       58.11     43.72 o 
  -4   8  11       40.16       81.31     37.64 o 
  -2   8  11      158.04      186.50     51.56 o 
   0   8  11      186.77      231.29     24.92 o 
 -24   0  12      147.92      174.88     32.42 o 
 -22   0  12      334.32      322.86     32.36 o 
 -20   0  12      106.60      145.34     29.97 o 
 -18   0  12      221.13      173.34     21.17 o 
 -16   0  12     2385.51     2310.38     40.65 o 
 -14   0  12     2311.98     2224.43    102.96 o 
 -12   0  12     2160.05     2123.59     54.54 o 
 -10   0  12       28.94       13.85     28.58 o 
  -8   0  12       95.42       68.00     30.60 o 
  -6   0  12     3209.50     3117.42     67.85 o 
  -4   0  12      123.03      128.91     26.18 o 
  -2   0  12       29.98        3.84     25.43 o 
   0   0  12      154.58      132.23     25.72 o 
   2   0  12      109.38       70.75     16.03 o 
   4   0  12      252.99      386.03     19.83 o 
   6   0  12      317.44      343.61     29.17 o 
   8   0  12      566.72      515.18     34.02 o 
  10   0  12      286.98      272.17     29.13 o 
  12   0  12       76.16      146.82     30.39 o 
  14   0  12      258.42      293.69     31.27 o 
  16   0  12      288.90      328.97     36.89 o 
  18   0  12       17.31        9.47     30.70 o 
 -25   1  12       41.88       41.71     22.05 o 
 -23   1  12      303.25      290.93     27.04 o 
 -21   1  12        0.07      -19.38     19.38 o 
 -19   1  12       31.58       39.75     13.65 o 
 -17   1  12      545.70      493.14     17.23 o 
 -15   1  12     1384.37     1375.08     23.07 o 
 -13   1  12     1017.63      999.93     38.60 o 
 -11   1  12      304.07      286.42     22.23 o 
  -9   1  12      462.61      423.66     23.56 o 
  -7   1  12     2264.27     2194.41     38.10 o 
  -5   1  12      630.96      651.51     22.74 o 
  -3   1  12        6.55       22.24     17.58 o 
  -1   1  12      302.40      277.01     40.24 o 
   1   1  12      226.91      214.94     13.23 o 
   3   1  12      521.33      450.15     14.72 o 
   5   1  12     1026.52      928.52     18.15 o 
   7   1  12      183.29      200.80     19.93 o 
   9   1  12      198.79      164.49     19.57 o 
  11   1  12      266.49      236.17     21.69 o 
  13   1  12     1220.06     1218.56     43.15 o 
  15   1  12      227.87      246.41     24.81 o 
  17   1  12       30.37       12.69     19.06 o 
 -24   2  12       15.26       -1.07     17.54 o 
 -22   2  12        8.58      -16.03     18.35 o 
 -20   2  12        0.32      -13.88     13.88 o 
 -18   2  12      239.99      201.45     15.15 o 
 -16   2  12      460.57      468.75     21.29 o 
 -14   2  12     1720.81     1731.27     29.67 o 
 -12   2  12     1560.82     1540.39     35.37 o 
 -10   2  12      367.93      413.49     24.25 o 
  -8   2  12      809.82      850.93     29.09 o 
  -6   2  12     5061.06     4953.62    128.37 o 
  -4   2  12     1193.39     1229.41     29.85 o 
  -2   2  12      346.91      363.29     21.88 o 
   0   2  12     1356.49     1293.16     24.10 o 
   2   2  12     1082.73      967.85     18.52 o 
   4   2  12     1183.84     1157.07     25.28 o 
   6   2  12      276.34      295.34     16.79 o 
   8   2  12      178.38      138.96     17.78 o 
  10   2  12      105.08       99.73     17.76 o 
  12   2  12      172.36      159.81     19.29 o 
  14   2  12      622.71      616.96     27.79 o 
  16   2  12        9.29       16.25     20.82 o 
 -23   3  12        2.10      -12.01     27.41 o 
 -21   3  12       25.50       10.21     27.34 o 
 -19   3  12       12.21        2.69     14.94 o 
 -17   3  12       98.94       79.63     19.94 o 
 -15   3  12       34.86       42.15     20.05 o 
 -13   3  12      514.13      484.03     37.76 o 
 -11   3  12      961.27      985.56     45.62 o 
  -9   3  12     3571.23     3266.50     68.56 o 
  -7   3  12      455.85      450.22     40.94 o 
  -5   3  12      920.58      882.40     42.97 o 
  -3   3  12     1948.90     1875.02     53.94 o 
  -1   3  12        4.68       -3.14     18.11 o 
   1   3  12      125.49      146.18     19.83 o 
   3   3  12     1113.80     1041.77     23.54 o 
   5   3  12       85.57       73.79     16.71 o 
   7   3  12       14.69       19.94     15.73 o 
   9   3  12      565.95      575.69     98.76 o 
  11   3  12      154.51      155.88     19.23 o 
  13   3  12      175.80      223.04     24.59 o 
  15   3  12       91.54       98.68     19.60 o 
 -22   4  12       14.74      -23.50     25.52 o 
 -20   4  12       32.05      -22.67     27.49 o 
 -18   4  12        3.99       -9.14     19.61 o 
 -16   4  12       48.81       68.41     23.69 o 
 -14   4  12        1.00        2.25     20.52 o 
 -12   4  12       66.78       59.89     36.69 o 
 -10   4  12      788.08      753.96     45.44 o 
  -8   4  12       31.68       -2.44     35.70 o 
  -6   4  12       11.05       18.16     34.49 o 
  -4   4  12      785.05      791.74     27.31 o 
  -2   4  12      404.40      397.71     23.37 o 
   0   4  12       15.01       15.85     18.22 o 
   2   4  12      223.01      201.54     15.71 o 
   4   4  12      880.38      912.13     23.66 o 
   6   4  12      180.71      191.89     15.75 o 
   8   4  12        2.72        2.40     22.04 o 
  10   4  12      153.23      176.22     19.36 o 
  12   4  12        4.30       -9.65     24.99 o 
  14   4  12      187.06      154.39     30.48 o 
 -19   5  12        2.91      -22.31     22.31 o 
 -17   5  12       16.23        6.50     22.11 o 
 -15   5  12       40.56       51.49     27.81 o 
 -13   5  12        4.05        0.69     31.14 o 
 -11   5  12       15.85       12.58     30.83 o 
  -9   5  12       92.14       64.51     38.58 o 
  -7   5  12      470.93      443.95     42.01 o 
  -5   5  12      229.80      250.78     38.42 o 
  -3   5  12      163.79      105.08     32.22 o 
  -1   5  12       54.13       68.14     35.53 o 
   1   5  12      519.23      487.76     39.87 o 
   3   5  12      314.82      258.37     33.93 o 
   5   5  12       40.07        4.78     27.20 o 
  11   5  12        0.01      -19.43     22.35 o 
  13   5  12        0.72        8.19     27.75 o 
 -16   6  12       30.96       55.02     39.09 o 
 -14   6  12        7.78      -11.22     37.84 o 
 -12   6  12       64.90       36.80     39.74 o 
 -10   6  12       42.09       62.83     35.23 o 
  -8   6  12       22.51      -12.83     37.08 o 
  -6   6  12       41.65       33.22     36.58 o 
  -4   6  12      191.82      189.67     38.27 o 
  -2   6  12       41.17       47.62     35.88 o 
   0   6  12        8.26       11.34     33.34 o 
   2   6  12      326.16      329.84     39.92 o 
   4   6  12      152.15      124.12     29.66 o 
   6   6  12        7.23       38.97     26.58 o 
 -13   7  12        4.16       -7.14     37.75 o 
 -11   7  12       10.23       -5.20     34.16 o 
  -9   7  12        0.00       17.84     37.95 o 
  -7   7  12      109.14      143.85     42.51 o 
  -5   7  12       22.68       30.70     38.64 o 
  -3   7  12       70.02       69.83     33.01 o 
  -1   7  12       16.43       77.29     35.33 o 
   1   7  12        0.63       34.24     33.33 o 
   3   7  12      145.07      154.34     34.97 o 
   5   7  12       55.38       70.69     29.79 o 
 -23   1  13        0.23      -18.47     18.47 o 
 -21   1  13       88.05       57.43     18.08 o 
 -19   1  13       57.25       75.45     14.19 o 
 -17   1  13        1.28        9.44     13.10 o 
 -15   1  13        1.06        1.84     18.81 o 
 -13   1  13        1.60        5.03     21.02 o 
 -11   1  13       18.92       28.06     20.48 o 
  -9   1  13      170.89      182.10     22.66 o 
  -7   1  13       56.49       45.31     20.82 o 
  -5   1  13        3.82        0.97     20.82 o 
  -3   1  13      570.91      531.88     24.47 o 
  -1   1  13      216.31      178.06     18.64 o 
   1   1  13      229.69      189.65     13.26 o 
   3   1  13        9.00       14.08     11.60 o 
   5   1  13      249.45      249.63     13.79 o 
   7   1  13        3.45       -9.07     18.07 o 
   9   1  13      152.51      127.98     18.58 o 
  11   1  13       83.51       93.38     20.45 o 
  13   1  13      178.58      209.82     29.61 o 
  15   1  13       28.07       26.84     18.88 o 
 -24   2  13        3.65      -20.98     20.98 o 
 -22   2  13        0.10      -13.24     18.21 o 
 -20   2  13      150.58      189.44     20.62 o 
 -18   2  13        0.03        2.87     15.84 o 
 -16   2  13      153.97      161.15     19.76 o 
 -14   2  13       77.23       72.95     21.26 o 
 -12   2  13     1146.40     1067.48     32.89 o 
 -10   2  13       41.39       36.65     21.96 o 
  -8   2  13      149.90      140.24     23.37 o 
  -6   2  13      917.28      961.66     31.41 o 
  -4   2  13      815.81      823.47     34.75 o 
  -2   2  13       69.37       75.35     20.34 o 
   0   2  13      839.91      857.46     22.03 o 
   2   2  13      661.57      708.44     18.03 o 
   4   2  13      523.34      547.34     32.01 o 
   6   2  13       63.11       61.41     19.54 o 
   8   2  13      459.15      472.22     24.58 o 
  10   2  13       24.08       41.18     19.20 o 
  12   2  13        0.49       13.31     19.46 o 
  14   2  13        7.58       38.85     20.85 o 
  16   2  13       43.93       27.37     20.47 o 
 -23   3  13       32.99       27.85     31.84 o 
 -21   3  13        7.08      -23.54     26.55 o 
 -19   3  13      138.59      139.83     27.36 o 
 -17   3  13      289.87      287.27     37.26 o 
 -15   3  13      223.22      222.63     36.63 o 
 -13   3  13       85.75       68.81     33.98 o 
 -11   3  13       36.26       51.70     32.04 o 
  -9   3  13       32.05       46.48     34.40 o 
  -7   3  13       90.10       98.29     33.88 o 
  -5   3  13       41.55       41.55     32.92 o 
  -3   3  13       17.22        8.96     17.74 o 
  -1   3  13      169.27      141.95     21.96 o 
   1   3  13      225.13      204.44     15.82 o 
   3   3  13      530.43      556.74     19.65 o 
   5   3  13      537.09      550.24     20.39 o 
   7   3  13       45.23       54.51     18.66 o 
   9   3  13      461.71      472.56     28.98 o 
  11   3  13        7.51        1.24     27.97 o 
  13   3  13      158.44      194.92     36.57 o 
  15   3  13       29.71       14.71     22.43 o 
 -20   4  13       85.83      107.09     22.44 o 
 -18   4  13       59.43       80.71     23.01 o 
 -16   4  13      395.54      434.60     26.56 o 
 -14   4  13      339.95      323.04     37.58 o 
 -12   4  13      191.26      126.88     33.61 o 
 -10   4  13      161.76      151.49     38.76 o 
  -8   4  13      439.22      381.32     40.76 o 
  -6   4  13      745.15      738.14     45.73 o 
  -4   4  13       58.56       52.01     18.89 o 
  -2   4  13     1081.02     1078.55     31.03 o 
   0   4  13     4195.61     4131.31     51.62 o 
   2   4  13      950.03     1057.61     24.66 o 
   4   4  13      271.80      259.12     18.77 o 
   6   4  13      237.41      219.05     25.64 o 
   8   4  13      762.44      825.26     29.22 o 
  10   4  13      182.83      215.76     19.63 o 
  12   4  13       32.53       26.21     25.22 o 
 -19   5  13      141.71      202.03     24.25 o 
 -17   5  13      242.46      323.11     28.24 o 
 -15   5  13      659.67      660.32     49.70 o 
 -13   5  13      438.67      387.36     44.66 o 
 -11   5  13        5.88        2.89     35.65 o 
  -9   5  13      593.13      582.08     46.26 o 
  -7   5  13      697.31      751.40     47.84 o 
  -5   5  13       23.55        8.76     35.73 o 
  -3   5  13      282.75      284.29     36.85 o 
  -1   5  13     1692.97     1619.19     54.74 o 
   1   5  13      156.18      146.37     35.55 o 
   3   5  13        0.17       -1.05     28.46 o 
   5   5  13        0.70      -13.15     26.88 o 
  11   5  13       22.69        8.32     25.02 o 
 -16   6  13      483.40      634.42     47.42 o 
 -14   6  13      250.90      258.22     39.63 o 
 -12   6  13        1.35      -19.98     34.19 o 
 -10   6  13      139.98      126.32     38.62 o 
  -8   6  13      362.80      340.44     44.27 o 
  -6   6  13       33.13       -9.07     38.67 o 
  -4   6  13       11.48      -17.49     31.15 o 
  -2   6  13      148.18      167.49     39.42 o 
   0   6  13      409.34      403.63     42.11 o 
   2   6  13        0.31       37.78     29.34 o 
   4   6  13      147.50       98.76     34.57 o 
 -11   7  13       96.66       61.62     38.11 o 
  -9   7  13      238.01      274.01     45.50 o 
  -7   7  13      211.49      173.79     43.91 o 
  -5   7  13       12.02       26.27     37.90 o 
  -3   7  13      107.95      125.14     38.74 o 
  -1   7  13      449.82      429.32     40.38 o 
   1   7  13      177.14      183.16     36.86 o 
   3   7  13       31.14        0.80     33.83 o 
 -24   0  14        0.86      -10.65     31.95 o 
 -22   0  14       23.95       13.90     25.14 o 
 -20   0  14      284.18      312.76     25.12 o 
 -18   0  14     1030.61      960.30     32.05 o 
 -16   0  14      539.51      514.27     38.97 o 
 -14   0  14        0.15      -13.57     27.70 o 
 -12   0  14       98.19      103.75     30.66 o 
 -10   0  14     3983.27     4055.69     77.00 o 
  -8   0  14      429.11      404.45     35.85 o 
  -6   0  14      511.15      413.71     37.66 o 
  -4   0  14      670.11      798.71     41.40 o 
  -2   0  14      560.10      488.39     33.76 o 
   0   0  14      952.10      927.93     27.80 o 
   2   0  14       61.29       54.98     16.96 o 
   4   0  14        7.40       29.78     17.44 o 
   6   0  14       29.53       33.27     26.41 o 
   8   0  14        0.22       -7.54     28.59 o 
  10   0  14      144.76      136.50     30.65 o 
  12   0  14        3.11       49.46     30.85 o 
  14   0  14      145.03      165.75     30.76 o 
 -23   1  14        5.57       19.52     22.23 o 
 -21   1  14       38.07       56.00     16.79 o 
 -19   1  14      923.80      908.70     26.77 o 
 -17   1  14      713.41      655.55     33.75 o 
 -15   1  14        0.70       -8.17     20.51 o 
 -13   1  14      714.15      677.79     28.72 o 
 -11   1  14      609.30      543.57     26.89 o 
  -9   1  14     3015.52     2991.51     70.77 o 
  -7   1  14     2858.20     2700.99     44.56 o 
  -5   1  14     1257.20     1165.13     32.80 o 
  -3   1  14     1663.56     1679.59     36.39 o 
  -1   1  14      246.32      285.39     17.91 o 
   1   1  14       34.86       44.43     12.17 o 
   3   1  14      129.11       76.40     13.05 o 
   5   1  14        1.63       13.35     19.10 o 
   7   1  14        9.44       -2.60     17.73 o 
   9   1  14       19.69       15.96     18.05 o 
  11   1  14      240.34      249.03     23.45 o 
  13   1  14       44.97       43.85     20.04 o 
  15   1  14      179.22      246.80     26.75 o 
 -22   2  14       22.88       30.35     19.73 o 
 -20   2  14      136.12      152.83     24.95 o 
 -18   2  14      243.22      249.09     21.05 o 
 -16   2  14        0.49        6.10     21.97 o 
 -14   2  14       34.06       31.08     23.13 o 
 -12   2  14        8.37       15.35     20.30 o 
 -10   2  14     1389.71     1385.53     37.21 o 
  -8   2  14      828.15      814.97     31.52 o 
  -6   2  14       89.96      108.41     22.18 o 
  -4   2  14     1098.73     1074.16     31.23 o 
  -2   2  14     2145.76     2170.62     43.96 o 
   0   2  14     1928.09     1883.91     34.11 o 
   2   2  14       28.45       11.45     12.10 o 
   4   2  14      341.80      365.00     15.56 o 
   6   2  14      404.31      376.51     24.96 o 
   8   2  14        1.46       -2.01     17.95 o 
  10   2  14      140.75      166.66     21.74 o 
  12   2  14        8.12       44.18     20.85 o 
  14   2  14      153.13      160.04     24.39 o 
 -21   3  14        4.29       64.48     33.39 o 
 -19   3  14      125.74      164.41     36.88 o 
 -17   3  14       61.60       63.76     36.80 o 
 -15   3  14        0.67        2.20     35.23 o 
 -13   3  14        0.33      -19.26     35.27 o 
 -11   3  14       16.55       28.04     30.59 o 
  -9   3  14      923.44      860.40     31.92 o 
  -7   3  14        1.20      -10.94     20.01 o 
  -5   3  14       39.93       54.69     33.01 o 
  -3   3  14        0.16       -2.35     18.79 o 
  -1   3  14      484.32      468.41     24.57 o 
   1   3  14      481.87      456.62     19.60 o 
   3   3  14      223.06      224.78     16.40 o 
   5   3  14        0.68       -0.48     17.98 o 
   7   3  14       51.03       46.97     17.83 o 
   9   3  14       10.69       22.96     17.30 o 
  11   3  14      220.44      220.79     22.34 o 
  13   3  14       82.79      112.60     44.03 o 
 -20   4  14        1.21       16.94     31.46 o 
 -18   4  14       61.66       63.26     21.22 o 
 -16   4  14        8.11        2.16     30.00 o 
 -14   4  14        2.84       12.60     30.45 o 
 -12   4  14       68.89      133.23     36.67 o 
 -10   4  14       67.23       68.54     31.75 o 
  -8   4  14        2.80        1.73     30.54 o 
  -6   4  14      142.94      137.21     37.27 o 
  -4   4  14        0.32       -9.14     19.19 o 
  -2   4  14       22.20        0.32     18.92 o 
   0   4  14       92.20      107.89     20.80 o 
   2   4  14      147.34      172.36     16.81 o 
   4   4  14      130.72      141.71     16.23 o 
   6   4  14       21.77       21.03     18.55 o 
   8   4  14       41.85       47.55     20.49 o 
  10   4  14      202.78      197.11     43.46 o 
 -17   5  14        0.61       32.76     37.70 o 
 -15   5  14       42.50       51.69     39.38 o 
 -13   5  14       39.05       46.16     33.51 o 
 -11   5  14        7.62        6.78     38.29 o 
  -9   5  14       16.47       10.96     35.00 o 
  -7   5  14       46.84       64.10     36.49 o 
  -5   5  14        0.17        5.96     37.05 o 
  -3   5  14        0.09      -13.74     34.93 o 
  -1   5  14       20.17       24.46     34.37 o 
   1   5  14      164.33      184.59     37.17 o 
   3   5  14       23.22       10.43     31.84 o 
 -14   6  14      118.74      157.53     44.70 o 
 -12   6  14       44.48       29.57     40.74 o 
 -10   6  14        4.96      -31.01     38.86 o 
  -8   6  14       25.10       11.08     38.67 o 
  -6   6  14       15.35        3.33     39.73 o 
  -4   6  14        0.51      -31.71     31.71 o 
  -2   6  14       81.22       52.95     35.79 o 
   0   6  14      107.06       82.15     33.20 o 
   2   6  14        7.68      -33.76     33.76 o 
   4   6  14        1.84      -24.94     28.13 o 
 -21   1  15       84.28       98.23     29.79 o 
 -19   1  15       34.53       38.97     20.75 o 
 -17   1  15       62.19       55.70     21.83 o 
 -15   1  15      147.10      155.35     29.46 o 
 -13   1  15       61.18       73.96     21.84 o 
 -11   1  15      226.60      194.54     24.53 o 
  -9   1  15        2.16       -1.85     19.32 o 
  -7   1  15      138.57      164.28     23.27 o 
  -5   1  15        7.48       26.76     19.33 o 
  -3   1  15       21.97       47.00     21.42 o 
  -1   1  15       25.31       40.67     15.49 o 
   1   1  15        0.40       -0.27     12.40 o 
   3   1  15      169.07      167.38     15.04 o 
   5   1  15      111.52      101.43     18.89 o 
   7   1  15       16.28       13.42     18.42 o 
   9   1  15        0.19      -19.09     19.09 o 
  11   1  15        3.47        4.15     18.95 o 
  13   1  15       88.07      101.39     23.28 o 
 -20   2  15       25.08       33.22     17.83 o 
 -18   2  15       12.99       26.28     22.19 o 
 -16   2  15      142.43      159.17     25.91 o 
 -14   2  15      288.56      351.48     27.03 o 
 -12   2  15        6.02        8.46     22.74 o 
 -10   2  15        1.49       11.72     20.38 o 
  -8   2  15       25.66       12.96     21.64 o 
  -6   2  15        3.00       -0.83     19.80 o 
  -4   2  15       81.72       68.15     21.27 o 
  -2   2  15       60.04       51.19     15.90 o 
   0   2  15      422.85      463.64     18.00 o 
   2   2  15      655.07      593.31     18.82 o 
   4   2  15       53.39       71.29     17.86 o 
   6   2  15      313.91      336.47     24.63 o 
   8   2  15      224.10      216.28     23.66 o 
  10   2  15       95.96       79.62     20.74 o 
  12   2  15      243.62      258.13     39.67 o 
 -19   3  15       54.29       71.57     34.27 o 
 -17   3  15       13.10       28.93     31.47 o 
 -15   3  15       95.83      102.65     33.75 o 
 -13   3  15      422.93      473.20     47.19 o 
 -11   3  15       33.82       16.91     22.68 o 
  -9   3  15      113.54       74.04     23.60 o 
  -7   3  15      451.22      426.86     46.39 o 
  -5   3  15      223.91      202.79     32.53 o 
  -3   3  15       32.25       27.37     17.78 o 
  -1   3  15       59.30       27.63     18.03 o 
   1   3  15       12.66        7.21     15.44 o 
   3   3  15        1.07       -7.66     14.98 o 
   5   3  15       52.98       80.76     21.09 o 
   7   3  15       11.14        9.38     16.09 o 
   9   3  15       48.86       39.01     29.17 o 
  11   3  15       17.60       15.13     19.23 o 
 -18   4  15      185.41      238.29     38.21 o 
 -16   4  15       82.66      110.96     33.17 o 
 -14   4  15      222.29      196.70     39.88 o 
 -12   4  15      277.75      291.07     40.30 o 
 -10   4  15       93.51       95.80     37.34 o 
  -8   4  15        0.38       23.51     35.46 o 
  -6   4  15      490.32      562.74     39.58 o 
  -4   4  15      350.84      317.65     24.45 o 
  -2   4  15      128.35      124.96     20.93 o 
   0   4  15        1.79        4.22     14.73 o 
   2   4  15       49.88       34.74     14.73 o 
   4   4  15      721.00      752.38     35.65 o 
   6   4  15      546.57      541.64     27.21 o 
   8   4  15        0.72        8.37     20.26 o 
 -15   5  15      504.83      580.88     45.49 o 
 -13   5  15      423.03      536.27     48.80 o 
 -11   5  15      124.51      110.17     34.17 o 
  -9   5  15       91.41       77.86     35.99 o 
  -7   5  15       99.02      117.04     32.85 o 
  -5   5  15      452.34      507.14     46.31 o 
  -3   5  15      473.65      480.52     44.89 o 
  -1   5  15       26.69       34.39     36.75 o 
   1   5  15       31.30       12.89     30.19 o 
   3   5  15      384.46      390.89     40.17 o 
 -10   6  15      116.73      123.54     36.77 o 
  -8   6  15       18.90       -8.34     33.13 o 
  -6   6  15      268.78      333.79     44.92 o 
  -4   6  15      289.09      344.81     39.12 o 
  -2   6  15       12.98       39.73     33.53 o 
   0   6  15       31.87       36.49     30.64 o 
   2   6  15       12.21       -0.20     34.96 o 
 -20   0  16      138.12      188.45     37.69 o 
 -18   0  16      337.61      409.10     42.84 o 
 -16   0  16      419.33      454.35     39.09 o 
 -14   0  16      572.17      561.06     44.60 o 
 -12   0  16      297.67      241.35     35.96 o 
 -10   0  16      534.24      472.74     39.53 o 
  -8   0  16       16.03       17.93     28.75 o 
  -6   0  16      206.91      244.19     31.97 o 
  -4   0  16       78.16      102.40     30.34 o 
  -2   0  16        0.55       -7.72     23.74 o 
   0   0  16      613.81      594.92     26.30 o 
   2   0  16        8.39       10.07     17.68 o 
   4   0  16      624.01      661.93     41.06 o 
   6   0  16      173.40      210.24     32.02 o 
   8   0  16       12.86       -7.99     25.37 o 
  10   0  16       43.15       36.56     28.63 o 
 -21   1  16        7.40      -10.20     22.26 o 
 -19   1  16      120.61      148.03     33.35 o 
 -17   1  16      314.16      387.98     41.77 o 
 -15   1  16      520.05      499.97     30.00 o 
 -13   1  16      758.08      662.76     30.83 o 
 -11   1  16        2.47        2.66     21.91 o 
  -9   1  16      889.30      882.40     33.72 o 
  -7   1  16       64.93       68.79     28.87 o 
  -5   1  16      417.90      400.18     24.64 o 
  -3   1  16       42.16       35.12     25.62 o 
  -1   1  16     1377.02     1289.64     28.59 o 
   1   1  16      808.40      809.25     21.21 o 
   3   1  16      256.39      286.52     17.23 o 
   5   1  16       48.86       50.16     21.77 o 
   7   1  16       59.29       48.58     22.09 o 
   9   1  16       76.68       85.25     21.22 o 
  11   1  16       96.60      139.57     23.37 o 
 -20   2  16       12.88       -9.93     24.85 o 
 -18   2  16      235.22      229.35     25.18 o 
 -16   2  16      596.51      594.81     45.98 o 
 -14   2  16      324.92      329.32     29.75 o 
 -12   2  16       38.66       43.50     23.88 o 
 -10   2  16      527.01      525.50     30.58 o 
  -8   2  16        0.16       11.91     21.02 o 
  -6   2  16        6.88        9.44     22.17 o 
  -4   2  16       61.64       63.37     22.21 o 
  -2   2  16       24.55       33.55     16.80 o 
   0   2  16      338.62      354.37     17.17 o 
   2   2  16      336.57      372.27     26.32 o 
   4   2  16      900.99      948.41     33.45 o 
   6   2  16      149.38      181.18     34.48 o 
   8   2  16       90.68       81.31     22.09 o 
  10   2  16      350.65      333.46     26.23 o 
 -19   3  16       99.18      163.62     43.33 o 
 -17   3  16      103.26      172.34     41.85 o 
 -15   3  16      125.00      152.44     35.62 o 
 -13   3  16       42.51       17.20     38.51 o 
 -11   3  16       14.26      -14.33     24.14 o 
  -9   3  16      379.15      437.91     30.87 o 
  -7   3  16      101.19       92.32     38.76 o 
  -5   3  16       97.40       59.21     36.85 o 
  -3   3  16       36.10       30.23     19.91 o 
  -1   3  16        0.76       -0.43     18.62 o 
   1   3  16       10.24       27.76     15.16 o 
   3   3  16       49.21       38.41     15.36 o 
   5   3  16      246.95      319.15     60.85 o 
   7   3  16      113.49       82.70     26.50 o 
   9   3  16       13.56       -2.87     22.03 o 
 -16   4  16        0.13       13.85     33.99 o 
 -14   4  16        1.05      -41.56     41.56 o 
 -12   4  16       20.07      -25.67     31.86 o 
 -10   4  16       38.68       36.95     30.56 o 
  -8   4  16       33.61       45.94     33.68 o 
  -6   4  16       47.18       69.77     36.48 o 
  -4   4  16        0.47       -3.94     20.04 o 
  -2   4  16        3.89        7.68     21.01 o 
   0   4  16       24.89       22.15     15.05 o 
   2   4  16        3.60        2.43     20.82 o 
   4   4  16       12.65       56.86     61.26 o 
   6   4  16       39.44       50.12     20.07 o 
 -13   5  16        5.17       49.87     40.30 o 
 -11   5  16        8.61        9.05     39.49 o 
  -9   5  16      223.61      295.14     44.81 o 
  -7   5  16       63.62       62.56     38.97 o 
  -5   5  16       58.39       49.88     38.52 o 
  -3   5  16        0.14       19.70     36.52 o 
  -1   5  16        7.34      -24.06     35.63 o 
   1   5  16       14.14      -15.46     30.03 o 
   3   5  16        3.21       -2.47     32.66 o 
 -19   1  17       58.11       53.41     24.57 o 
 -17   1  17      180.86      164.96     28.86 o 
 -15   1  17       57.87       89.10     25.67 o 
 -13   1  17        0.45       22.18     25.74 o 
 -11   1  17      169.58      199.38     24.79 o 
  -9   1  17       60.35       62.12     23.56 o 
  -7   1  17      133.85      131.66     30.02 o 
  -5   1  17      145.89      178.47     31.89 o 
  -3   1  17       32.50       58.72     22.30 o 
  -1   1  17        0.38       -1.55     14.61 o 
   1   1  17        0.01       -3.74     13.79 o 
   3   1  17        8.60       49.58     22.83 o 
   5   1  17        9.91       41.73     20.62 o 
   7   1  17        6.45      -20.38     22.61 o 
 -18   2  17       99.76       74.88     25.35 o 
 -16   2  17        4.56       -4.85     24.52 o 
 -14   2  17        0.35       21.36     23.18 o 
 -12   2  17       11.63       27.39     22.99 o 
 -10   2  17      286.71      317.64     28.69 o 
  -8   2  17       16.29       18.08     23.02 o 
  -6   2  17       53.16       52.50     22.89 o 
  -4   2  17       56.78       80.33     24.16 o 
  -2   2  17        4.34       -7.20     19.25 o 
   0   2  17        0.16      -12.17     16.89 o 
   2   2  17        2.44       -3.31     18.59 o 
   4   2  17      160.37      189.59     37.97 o 
   6   2  17      251.33      263.02     31.52 o 
 -15   3  17        0.54        4.01     37.62 o 
 -13   3  17        6.62       37.40     40.63 o 
 -11   3  17        1.24      -15.17     26.06 o 
  -9   3  17      147.92      125.67     40.25 o 
  -7   3  17       28.52       29.98     22.55 o 
  -5   3  17       10.90        5.78     20.03 o 
  -3   3  17      137.40      120.93     28.58 o 
  -1   3  17      196.56      215.35     20.43 o 
   1   3  17      220.53      204.85     18.63 o 
   3   3  17        0.20       18.59     21.09 o 
   5   3  17        0.01       30.85     24.78 o 
 -14   4  17       35.22       58.79     45.50 o 
 -12   4  17       11.08      -24.27     40.45 o 
 -10   4  17      209.70      218.16     42.53 o 
  -8   4  17       20.74      -31.18     39.31 o 
  -6   4  17        3.52      -35.47     35.47 o 
  -4   4  17       23.52      -17.35     31.64 o 
  -2   4  17      183.77      244.84     25.75 o 
   0   4  17      385.60      362.94     26.95 o 
   2   4  17      137.83       95.75     18.00 o 
  -7   5  17        1.19        9.40     39.69 o 
  -5   5  17        6.91       44.33     32.07 o 
  -3   5  17      124.96      177.49     34.26 o 
 -16   0  18      219.78      285.04     42.86 o 
 -14   0  18      384.13      413.88     44.83 o 
 -12   0  18      144.78      168.92     36.03 o 
 -10   0  18        0.74      -16.39     30.55 o 
  -8   0  18        1.26       -7.33     26.93 o 
  -6   0  18       17.16       31.93     25.97 o 
  -4   0  18      239.09      226.73     35.13 o 
  -2   0  18      260.38      258.99     23.15 o 
   0   0  18      103.04      111.62     29.28 o 
   2   0  18       88.87      103.44     23.02 o 
   4   0  18      211.20      225.87     32.94 o 
   6   0  18       94.57       98.19     36.02 o 
 -17   1  18        0.05       27.01     27.47 o 
 -15   1  18      225.09      274.12     50.50 o 
 -13   1  18      270.06      289.30     27.26 o 
 -11   1  18       38.62       42.28     28.04 o 
  -9   1  18        0.23        9.54     30.48 o 
  -7   1  18       44.04       24.53     32.08 o 
  -5   1  18       84.38       64.57     24.83 o 
  -3   1  18      399.90      390.63     25.46 o 
  -1   1  18      197.70      191.63     18.00 o 
   1   1  18      202.87      190.51     20.64 o 
   3   1  18      139.53      214.35     25.89 o 
   5   1  18      605.50      722.22     59.34 o 
 -16   2  18        1.32       -8.87     25.24 o 
 -14   2  18       67.20      100.67     24.34 o 
 -12   2  18      261.69      247.75     27.93 o 
 -10   2  18       60.23       78.87     26.18 o 
  -8   2  18       32.86       24.25     23.61 o 
  -6   2  18       55.26       60.58     25.21 o 
  -4   2  18      273.29      278.42     20.90 o 
  -2   2  18      119.71      135.48     15.54 o 
   0   2  18        0.02        0.26     14.51 o 
   2   2  18       49.38       39.48     22.20 o 
   4   2  18      108.58      145.94     26.24 o 
 -13   3  18       63.94      159.86     44.77 o 
 -11   3  18        4.46       32.55     40.44 o 
  -9   3  18       32.19       31.55     29.27 o 
  -7   3  18       58.24       89.95     39.30 o 
  -5   3  18       40.98       49.08     23.13 o 
  -3   3  18       93.78      142.28     38.43 o 
  -1   3  18       22.82       46.32     20.14 o 
   1   3  18       60.72       89.43     22.35 o 
  -8   4  18        2.94       15.64     34.93 o 
  -6   4  18       62.73       94.02     41.49 o 
  -4   4  18        3.75      -34.99     39.53 o 
  -2   4  18       18.04       19.29     16.18 o 
 -13   1  19       69.78       88.97     27.28 o 
 -11   1  19       49.40       50.43     24.47 o 
  -9   1  19        9.46       32.15     31.82 o 
  -7   1  19       25.56       50.53     24.77 o 
  -5   1  19       79.09      104.43     22.44 o 
  -3   1  19        0.02        2.49     14.64 o 
  -1   1  19       64.48       56.97     19.77 o 
   1   1  19       30.85       28.57     16.04 o 
 -12   2  19        0.02      -12.20     25.50 o 
 -10   2  19       24.29       26.37     29.20 o 
  -8   2  19        0.05        0.89     22.62 o 
  -6   2  19       67.94       79.79     25.12 o 
  -4   2  19        4.93       -4.36     17.39 o 
  -2   2  19       11.12      -15.36     15.40 o 
   0   2  19       62.53       22.34     16.15 o 
                                                 
